# Supplementary material for: 1-(3,5-Dichloro­phen­yl)-3-(2-meth­oxy­phen­yl)triaz-1-ene
Source: Acta Crystallogr Sect E Struct Rep Online. 2012 Feb 17;68(Pt 3):o724. doi: 10.1107/S1600536812005132 (PMC3295495; doi:10.1107/S1600536812005132)
Supplement: Supplementary file 2 [file e-68-0o724-Isup2.hkl]

# 
# h,k,l, Fc-squared, Fo-squared, sigma(Fo-squared) and status flag 
# 
data_I
_shelx_title ' KH610H in C2/c' 
_shelx_refln_list_code          4 
_shelx_F_calc_maximum      239.61 
_exptl_crystal_F_000      1216.00 
_reflns_d_resolution_high  0.7233 
 
loop_ 
 _symmetry_equiv_pos_as_xyz 
 'x, y, z' 
 '-x, y, -z+1/2' 
 'x+1/2, y+1/2, z' 
 '-x+1/2, y+1/2, -z+1/2' 
 '-x, -y, -z' 
 'x, -y, z-1/2' 
 '-x+1/2, -y+1/2, -z' 
 'x+1/2, -y+1/2, z-1/2' 
 
_cell_length_a    15.4223 
_cell_length_b    23.0680 
_cell_length_c     7.6141 
_cell_angle_alpha  90.000 
_cell_angle_beta   92.597 
_cell_angle_gamma  90.000 
 
_shelx_F_squared_multiplier     1.000 
 
loop_ 
 _refln_index_h 
 _refln_index_k 
 _refln_index_l 
 _refln_F_squared_calc 
 _refln_F_squared_meas 
 _refln_F_squared_sigma 
 _refln_observed_status 
   2   0   0      290.87      396.35     61.72 o 
   6   0   0       12.79       38.93     38.17 o 
   8   0   0     8409.92     8629.63     73.06 o 
  10   0   0      709.32      740.87     39.77 o 
  12   0   0      132.18      209.27     35.41 o 
  14   0   0      972.20      948.34     53.02 o 
  16   0   0        4.22       40.09     52.37 o 
  18   0   0      219.46      257.33     64.66 o 
  20   0   0       11.48      -23.28     69.83 o 
   1   1   0     2603.60     2789.76    274.14 o 
   3   1   0     4999.97     5161.34     57.27 o 
   5   1   0      133.97      142.83     28.44 o 
   7   1   0      146.36      166.81     26.44 o 
   9   1   0     9334.53     9224.31     75.69 o 
  11   1   0        2.90        4.74     25.80 o 
  13   1   0     1033.32     1086.86     28.01 o 
  15   1   0        4.41        9.04     28.74 o 
  17   1   0      370.46      385.71     32.32 o 
  19   1   0       15.30       35.28     43.90 o 
  21   1   0       63.89       82.15     40.99 o 
   0   2   0      247.12      354.29     55.49 o 
   2   2   0    48710.57    41187.78   5637.24 o 
   4   2   0     2070.66     2056.58     40.41 o 
   6   2   0     6575.55     7032.00     81.36 o 
   8   2   0     6167.60     6379.91     40.69 o 
  10   2   0     1798.66     1779.53     30.72 o 
  12   2   0     2780.71     2770.00     31.20 o 
  14   2   0     1927.95     1975.72     44.39 o 
  16   2   0       55.58       74.97     31.82 o 
  18   2   0      248.02      314.82     28.29 o 
  20   2   0      301.38      332.92     38.12 o 
   1   3   0      622.23      614.98     33.43 o 
   3   3   0     1936.57     2134.58    160.89 o 
   5   3   0     4322.59     4368.25     46.82 o 
   7   3   0     1731.56     2099.10     37.12 o 
   9   3   0      282.63      283.56     28.36 o 
  11   3   0     1139.68     1108.74     31.19 o 
  13   3   0      853.98      841.41     31.42 o 
  15   3   0      428.42      488.86     29.40 o 
  17   3   0      157.22      173.18     26.60 o 
  19   3   0      131.72      168.67     27.16 o 
  21   3   0       35.36       55.31     32.80 o 
   0   4   0    15617.70    15185.94    583.38 o 
   2   4   0      151.87      177.14     36.13 o 
   4   4   0        2.75       -3.62     28.39 o 
   6   4   0     3341.31     3093.11     92.69 o 
   8   4   0     1127.87     1080.91     50.49 o 
  10   4   0      452.28      457.82     30.77 o 
  12   4   0     1316.78     1310.22     80.08 o 
  14   4   0      125.12      114.68     24.12 o 
  16   4   0     1156.53     1154.05     78.88 o 
  18   4   0       73.49       75.11     25.80 o 
  20   4   0      128.08      135.70     33.28 o 
   1   5   0    20660.79    19980.92    845.93 o 
   3   5   0    24448.74    21982.24   1132.67 o 
   5   5   0      361.62      466.09     30.02 o 
   7   5   0     4448.48     4229.30    553.84 o 
   9   5   0      956.02     1037.53     36.46 o 
  11   5   0        3.70       26.87     20.50 o 
  13   5   0     1775.23     1782.77     58.46 o 
  15   5   0       30.00       33.91     26.16 o 
  17   5   0       51.98       66.31     24.99 o 
  19   5   0       80.56       43.09     27.25 o 
   0   6   0      266.77      196.57     46.62 o 
   2   6   0      271.68      226.33     24.68 o 
   4   6   0       32.75       38.11     23.47 o 
   6   6   0     1279.26     1344.11     80.12 o 
   8   6   0     3737.87     4134.66    221.56 o 
  10   6   0      292.85      236.64     43.26 o 
  12   6   0     1599.29     1470.94    202.18 o 
  14   6   0     1402.45     1227.11    170.38 o 
  16   6   0      106.72       91.26     24.36 o 
  18   6   0      330.58      342.41     27.87 o 
  20   6   0       39.47       29.10     32.38 o 
   1   7   0     1078.08      933.86     37.85 o 
   3   7   0     5607.97     5630.03    269.39 o 
   5   7   0      222.27      232.11     31.95 o 
   7   7   0    18073.75    18143.77    917.18 o 
   9   7   0      125.58      110.69     26.17 o 
  11   7   0      332.97      350.49     26.13 o 
  13   7   0       20.14       17.71     21.81 o 
  15   7   0        3.50       28.39     24.67 o 
  17   7   0       10.31       15.27     26.68 o 
  19   7   0      102.99      136.68     35.05 o 
   0   8   0     8999.89     8560.64    464.64 o 
   2   8   0     1552.48     1592.95     81.57 o 
   4   8   0    13895.48    14058.95    826.12 o 
   6   8   0      395.58      595.27     33.25 o 
   8   8   0       29.21       69.50     24.47 o 
  10   8   0        1.35       55.75     24.84 o 
  12   8   0      333.65      352.11     27.75 o 
  14   8   0      520.65      471.28     38.35 o 
  16   8   0       84.22      121.34     30.61 o 
  18   8   0        0.27       -2.62     29.73 o 
  20   8   0       11.93       73.87     34.94 o 
   1   9   0      871.43      907.36     46.60 o 
   3   9   0      611.78      587.99     30.52 o 
   5   9   0     4556.57     4935.78    298.71 o 
   7   9   0      400.92      380.47     37.71 o 
   9   9   0        0.45      -12.61     27.81 o 
  11   9   0       33.17       18.22     46.61 o 
  13   9   0        0.61      -23.17     23.17 o 
  15   9   0        0.15       10.53     24.04 o 
  17   9   0       26.28       39.94     30.06 o 
  19   9   0        5.47       27.31     32.70 o 
   0  10   0    33267.65    31944.22   1657.19 o 
   2  10   0       14.80        3.64     22.01 o 
   4  10   0     1555.85     1472.47     61.36 o 
   6  10   0      559.02      528.11     67.95 o 
   8  10   0      394.49      310.17     21.06 o 
  10  10   0       11.24       23.60     52.96 o 
  12  10   0       62.77       77.89     19.89 o 
  14  10   0        0.37       16.43     38.65 o 
  16  10   0       81.50       78.29     36.89 o 
  18  10   0        1.54      -16.29     28.42 o 
  20  10   0        5.96      114.86     58.51 o 
   1  11   0      290.67      271.20     19.15 o 
   3  11   0     7615.17     8465.27    320.72 o 
   5  11   0     2239.79     2234.76    111.08 o 
   7  11   0      524.34      496.92     38.25 o 
   9  11   0     2540.30     2377.61    167.44 o 
  11  11   0        3.87      -21.61     21.61 o 
  13  11   0      767.90      779.05     52.44 o 
  15  11   0       85.24       67.48     69.85 o 
  17  11   0      228.53      179.30     29.88 o 
  19  11   0       72.93      116.68     35.04 o 
   0  12   0     2895.22     2520.77    132.78 o 
   2  12   0     9357.30    10310.38    355.98 o 
   4  12   0     7488.63     7005.42    320.69 o 
   6  12   0     3528.33     3551.35    179.08 o 
   8  12   0     4536.49     4298.05    248.43 o 
  10  12   0      716.02      757.43     29.47 o 
  12  12   0       37.68       35.85     26.14 o 
  14  12   0      224.53      219.65     25.27 o 
  16  12   0       10.38       13.50     27.02 o 
  18  12   0       47.55       79.04     31.93 o 
   1  13   0       65.79       41.75     18.42 o 
   3  13   0       11.75       49.26     17.81 o 
   5  13   0     4401.85     4402.44    212.92 o 
   7  13   0     2433.26     2161.00    239.52 o 
   9  13   0     1038.11      982.50     34.99 o 
  11  13   0        6.66      -11.84     23.60 o 
  13  13   0      838.89      732.61     39.46 o 
  15  13   0       24.96      100.78     27.26 o 
  17  13   0      531.68      601.19     98.17 o 
  19  13   0       25.57       54.00     37.45 o 
   0  14   0     4137.42     4436.50    253.04 o 
   2  14   0      308.49      280.75     26.82 o 
   4  14   0      313.00      307.22     20.74 o 
   6  14   0      201.66      188.16     20.29 o 
   8  14   0      173.04      147.49     21.55 o 
  10  14   0      484.51      516.96     58.15 o 
  12  14   0      222.53      261.65     24.92 o 
  14  14   0       16.79       62.36     29.98 o 
  16  14   0      183.28      167.38     27.20 o 
  18  14   0        0.48       67.08     43.62 o 
   1  15   0     3900.30     3868.06    162.12 o 
   3  15   0     5577.02     5380.75    248.34 o 
   5  15   0        3.64       45.21     17.82 o 
   7  15   0     4397.13     4147.46    240.24 o 
   9  15   0     2474.77     2409.11     71.30 o 
  11  15   0       19.21       54.88     37.20 o 
  13  15   0        0.80        6.68     29.85 o 
  15  15   0       81.34      146.40     31.28 o 
  17  15   0      126.67       98.18     56.21 o 
   0  16   0     1218.75     1086.03     79.81 o 
   2  16   0     1385.35     1262.16     60.58 o 
   4  16   0      421.39      432.53     29.74 o 
   6  16   0     1368.06     1253.91     41.69 o 
   8  16   0     1487.69     1335.27    130.50 o 
  10  16   0     1931.33     1873.64     81.86 o 
  12  16   0      182.08      237.07     35.91 o 
  14  16   0      230.78      217.07     36.84 o 
  16  16   0      249.26      282.82     32.53 o 
  18  16   0       17.72       13.15     33.84 o 
   1  17   0     2126.34     2018.32    110.31 o 
   3  17   0     1883.18     1797.89     73.99 o 
   5  17   0      244.35      256.47     21.06 o 
   7  17   0       73.07       52.50     21.31 o 
   9  17   0        7.54        2.54     17.88 o 
  11  17   0      434.34      364.82     23.02 o 
  13  17   0      157.79      167.98     33.86 o 
  15  17   0       92.64       89.56     28.07 o 
  17  17   0      105.75      238.25     37.26 o 
   0  18   0     1158.34     1188.76    131.76 o 
   2  18   0       92.14      111.36     17.96 o 
   4  18   0     4336.33     4282.51    140.85 o 
   6  18   0     2688.01     2587.66    100.10 o 
   8  18   0        4.31       17.10     20.18 o 
  10  18   0      104.09      104.44     57.08 o 
  12  18   0        3.53        6.11     34.81 o 
  14  18   0       38.35       40.52     26.45 o 
  16  18   0       28.90      141.31     32.14 o 
   1  19   0      578.74      576.84     21.20 o 
   3  19   0       73.34       98.61     22.46 o 
   5  19   0       88.02       99.47     20.28 o 
   7  19   0        9.20       42.23     18.43 o 
   9  19   0      803.19      765.18     39.93 o 
  11  19   0        8.26       54.71     21.79 o 
  13  19   0      198.71      220.31     46.44 o 
  15  19   0       10.12       20.65     39.46 o 
   0  20   0     1382.64     1287.50     77.68 o 
   2  20   0      101.02      150.58     33.43 o 
   4  20   0       50.18       89.61     19.57 o 
   6  20   0     1260.83     1275.82     72.47 o 
   8  20   0      215.03      269.36     18.93 o 
  10  20   0      141.53      158.35     23.03 o 
  12  20   0        8.50       95.89     41.96 o 
  14  20   0       17.17        8.11     56.61 o 
  16  20   0       27.00       58.51     50.21 o 
   1  21   0      252.49      223.36     18.19 o 
   3  21   0      128.85      102.97     23.06 o 
   5  21   0       48.96       86.48     21.36 o 
   7  21   0      142.47      178.68     20.40 o 
   9  21   0      146.35      114.67     25.43 o 
  11  21   0      100.23       41.97     27.86 o 
  13  21   0       19.96        9.68     32.61 o 
  15  21   0        8.92       13.22     40.77 o 
   0  22   0     1162.59     1094.12     61.45 o 
   2  22   0       17.48      -12.22     22.70 o 
   4  22   0      142.80      128.00     17.20 o 
   6  22   0      134.79      111.26     36.01 o 
   8  22   0       19.36       11.94     19.19 o 
  10  22   0      159.14      272.53     74.94 o 
  12  22   0       63.17      101.80     29.01 o 
  14  22   0        0.22       10.16     37.08 o 
   1  23   0      407.41      385.84     24.31 o 
   3  23   0      696.81      671.41     39.51 o 
   5  23   0      108.09       87.78     17.27 o 
   7  23   0      152.89      179.18     21.14 o 
   9  23   0      219.00      229.73     35.90 o 
  11  23   0        3.01      -28.07     28.07 o 
  13  23   0       11.09      -35.11     35.11 o 
   0  24   0      771.15      780.29     29.69 o 
   2  24   0        0.82        1.18     19.70 o 
   4  24   0      583.19      549.09     41.11 o 
   6  24   0      213.73      268.69     21.98 o 
   8  24   0       75.20      108.24     27.71 o 
  10  24   0      464.07      539.00     46.94 o 
  12  24   0       32.40        3.50     35.75 o 
   1  25   0       23.38       36.93     22.46 o 
   3  25   0       10.97       16.94     19.33 o 
   5  25   0        4.55       23.60     20.68 o 
   7  25   0       14.08       27.66     25.86 o 
   9  25   0      208.44      301.41     57.81 o 
  11  25   0       20.48       40.09     42.27 o 
   0  26   0      413.01      425.32     42.95 o 
   2  26   0       17.43       24.48     30.46 o 
   4  26   0        9.86        4.83     17.93 o 
   6  26   0        6.15       -4.71     20.72 o 
   8  26   0       70.79       90.50     21.17 o 
  10  26   0        1.89      -36.09     38.30 o 
   1  27   0      713.28      721.70     42.46 o 
   3  27   0      690.31      672.86     36.34 o 
   5  27   0       64.46       77.14     21.64 o 
   7  27   0       40.98       73.70     23.53 o 
   9  27   0       40.89       58.01     26.02 o 
   0  28   0      126.78      150.68     55.33 o 
   2  28   0       88.16      106.26     22.73 o 
   4  28   0        3.89       32.75     23.53 o 
   6  28   0      339.96      337.24     22.80 o 
   8  28   0       19.11       57.93     39.09 o 
   1  29   0       39.42       66.44     23.33 o 
   3  29   0      278.33      322.94     31.57 o 
   5  29   0       31.51       43.16     23.91 o 
   7  29   0      132.73      162.90     22.43 o 
   0  30   0        0.33       80.07     29.20 o 
   2  30   0       13.51       73.03     20.95 o 
   4  30   0        9.94       77.19     25.13 o 
   6  30   0       13.76       12.74     25.50 o 
   1  31   0       24.80       10.44     24.88 o 
   3  31   0      229.82      229.51     24.67 o 
 -21   1   1       33.33       45.47     29.92 o 
 -19   1   1        2.13       -0.81     29.17 o 
 -17   1   1       34.08      -13.65     30.37 o 
 -15   1   1      240.93      266.50     35.19 o 
 -13   1   1       18.85       20.36     29.12 o 
 -11   1   1      504.73      479.35     28.07 o 
  -9   1   1       75.54      135.60     26.97 o 
  -7   1   1     2379.46     2282.93     33.49 o 
  -5   1   1     6475.54     6482.63     46.46 o 
  -3   1   1    14463.71    13623.29    721.27 o 
  -1   1   1      651.51      778.32     67.09 o 
   1   1   1      130.90      130.30     42.84 o 
   3   1   1     1091.98     1256.85     47.42 o 
   5   1   1     5199.00     5574.49     52.94 o 
   7   1   1     1115.31     1125.73     30.27 o 
   9   1   1      122.84      120.14     24.88 o 
  11   1   1      323.95      373.59     27.53 o 
  13   1   1        6.79       -7.19     25.95 o 
  15   1   1       41.92       65.13     24.31 o 
  17   1   1       43.86       41.86     42.48 o 
  19   1   1        0.77       10.11     36.71 o 
  21   1   1        0.44      -12.28     75.65 o 
 -20   2   1      105.10      145.75     35.99 o 
 -18   2   1      124.45       72.10     32.04 o 
 -16   2   1        6.06       14.33     29.73 o 
 -14   2   1     1114.91     1139.94     30.92 o 
 -12   2   1      619.09      594.19     29.82 o 
 -10   2   1     3442.97     3284.53     32.85 o 
  -8   2   1     1106.01      962.11     31.10 o 
  -6   2   1     2869.48     2740.66     35.87 o 
  -4   2   1    12147.37    11003.86    582.33 o 
  -2   2   1      856.94      778.38     42.75 o 
   0   2   1       98.00      105.15     32.95 o 
   2   2   1     5169.05     5615.07    908.79 o 
   4   2   1     9323.60    10108.98    185.06 o 
   6   2   1    10902.55    11178.88    226.98 o 
   8   2   1     5302.22     5335.25     71.11 o 
  10   2   1      320.13      315.60     27.05 o 
  12   2   1     1057.50     1097.57     28.27 o 
  14   2   1      175.62      214.13     26.89 o 
  16   2   1      240.58      250.47     32.52 o 
  18   2   1       21.31       48.34     33.10 o 
  20   2   1        0.75       21.66     37.55 o 
 -21   3   1        1.47       27.65     28.44 o 
 -19   3   1      116.38      160.80     35.33 o 
 -17   3   1        8.63       12.38     26.42 o 
 -15   3   1      323.87      324.14     24.42 o 
 -13   3   1     1606.70     1523.63     49.09 o 
 -11   3   1       93.88       82.38     23.50 o 
  -9   3   1     2203.40     2190.29     88.46 o 
  -7   3   1    17337.04    16879.64    581.68 o 
  -5   3   1     8557.42     8313.67    441.47 o 
  -3   3   1    15569.28    15208.52    769.81 o 
  -1   3   1     3972.08     4192.80    184.36 o 
   1   3   1      643.60      674.04     46.20 o 
   3   3   1      294.13      329.25     40.84 o 
   5   3   1     3262.17     3502.43     53.66 o 
   7   3   1      179.93      180.36     29.55 o 
   9   3   1     3531.41     3646.78     43.12 o 
  11   3   1        0.77      -11.77     26.47 o 
  13   3   1      167.75      184.34     27.16 o 
  15   3   1      537.04      501.55     30.39 o 
  17   3   1      220.01      260.62     33.47 o 
  19   3   1        7.47       28.23     30.27 o 
 -20   4   1       22.95       30.86     28.25 o 
 -18   4   1      235.43      159.88     45.08 o 
 -16   4   1       98.93       72.40     25.94 o 
 -14   4   1      988.36      977.12     60.01 o 
 -12   4   1      897.07      843.84     38.64 o 
 -10   4   1      590.11      595.92     35.81 o 
  -8   4   1      468.80      478.76     23.89 o 
  -6   4   1     3903.06     3780.83    485.47 o 
  -4   4   1     7405.43     6957.07    368.61 o 
  -2   4   1      825.04      865.42     38.99 o 
   0   4   1     8302.34     8794.65    448.53 o 
   2   4   1     1361.34     1391.67     71.03 o 
   4   4   1     3009.21     3022.71    206.19 o 
   6   4   1      163.89      149.77     33.58 o 
   8   4   1     4010.68     4018.03     52.35 o 
  10   4   1       61.25       47.99     27.85 o 
  12   4   1      159.02      150.88     26.68 o 
  14   4   1      114.52      134.19     30.13 o 
  16   4   1      281.93      269.31     27.42 o 
  18   4   1       20.31       86.07     28.96 o 
  20   4   1       37.58       23.94     22.83 o 
 -19   5   1      106.49      109.02     30.63 o 
 -17   5   1      455.57      461.39     26.26 o 
 -15   5   1      377.36      399.62     48.87 o 
 -13   5   1      667.20      614.11     79.97 o 
 -11   5   1     5159.81     4867.95    623.43 o 
  -9   5   1      113.21       44.14     22.33 o 
  -7   5   1     2699.02     2452.53    300.13 o 
  -5   5   1      156.23      176.45     23.28 o 
  -3   5   1     5955.08     5585.68    339.32 o 
  -1   5   1     8157.32     8022.08    416.78 o 
   1   5   1     1597.56     1619.11     75.73 o 
   3   5   1     7035.94     7195.51    327.98 o 
   5   5   1    18821.38    18121.52   1220.36 o 
   7   5   1      625.60      579.62     41.07 o 
   9   5   1     6228.08     6048.50     70.53 o 
  11   5   1       32.70       13.98     42.58 o 
  13   5   1     5805.43     5561.42    278.39 o 
  15   5   1      121.19      148.87     26.70 o 
  17   5   1      211.34      139.04     33.23 o 
  19   5   1        0.22       27.88     29.03 o 
 -20   6   1        1.09       25.78     35.44 o 
 -18   6   1       29.37       25.57     24.77 o 
 -16   6   1        2.36      -15.32     24.04 o 
 -14   6   1      592.06      520.98     73.18 o 
 -12   6   1     5247.00     4786.81    607.29 o 
 -10   6   1        0.88       -8.42     20.47 o 
  -8   6   1    10736.49    10271.20    455.75 o 
  -6   6   1        1.58       19.10     23.91 o 
  -4   6   1    21331.49    19213.80   2121.28 o 
  -2   6   1     9389.94     9104.36    455.23 o 
   0   6   1    24290.27    22657.72   1133.01 o 
   2   6   1    11390.07    11007.45    447.71 o 
   4   6   1     7859.72     7873.19    595.24 o 
   6   6   1     2074.14     1879.03    139.72 o 
   8   6   1       20.40        6.54     31.72 o 
  10   6   1      467.43      364.79     53.77 o 
  12   6   1       30.16       25.83     22.05 o 
  14   6   1       62.82       26.97     24.08 o 
  16   6   1      155.25      138.14     29.09 o 
  18   6   1      159.41      179.34     32.37 o 
  20   6   1        0.31      -28.92     32.79 o 
 -19   7   1       98.69      110.49     27.31 o 
 -17   7   1      928.79      897.39     37.63 o 
 -15   7   1      403.46      427.26     22.09 o 
 -13   7   1     2852.69     2786.80    158.42 o 
 -11   7   1     1552.04     1562.53     63.41 o 
  -9   7   1     1571.59     1586.39     58.36 o 
  -7   7   1     3944.81     3932.69    250.48 o 
  -5   7   1     5129.92     4872.69    577.03 o 
  -3   7   1      839.95      844.07     34.70 o 
  -1   7   1      288.78      239.51     20.90 o 
   1   7   1     4465.21     4503.58    201.11 o 
   3   7   1       32.83       41.41     21.32 o 
   5   7   1     4313.76     4241.68    257.96 o 
   7   7   1     2236.96     2227.63     93.47 o 
   9   7   1     5660.15     5295.86    449.16 o 
  11   7   1       90.61      120.39     23.05 o 
  13   7   1     1672.14     1451.26    167.40 o 
  15   7   1      827.66      779.19     59.57 o 
  17   7   1      108.69      140.79     44.77 o 
  19   7   1       24.45       47.32     29.34 o 
 -20   8   1       37.18       26.92     32.49 o 
 -18   8   1      139.57      173.20     26.21 o 
 -16   8   1      169.96      124.16     24.82 o 
 -14   8   1      882.34      865.49     46.84 o 
 -12   8   1     1226.05     1229.10     37.05 o 
 -10   8   1     3346.72     3297.67    155.51 o 
  -8   8   1     1954.86     2169.68    111.65 o 
  -6   8   1      978.32      998.34     66.99 o 
  -4   8   1     5578.11     6143.99    367.13 o 
  -2   8   1      351.27      411.01     20.80 o 
   0   8   1     1455.24     1407.87     75.81 o 
   2   8   1     2636.36     2695.66    106.89 o 
   4   8   1     2266.90     2140.89     96.48 o 
   6   8   1      128.39      225.57     30.61 o 
   8   8   1     1765.70     1637.10    117.65 o 
  10   8   1       25.09       35.26     48.39 o 
  12   8   1     1627.78     1507.67     86.53 o 
  14   8   1        3.05       -0.60     23.85 o 
  16   8   1      312.53      316.15     29.73 o 
  18   8   1      308.18      246.39     47.10 o 
  20   8   1        0.03       -3.89     34.90 o 
 -19   9   1      166.24      159.79     32.88 o 
 -17   9   1       99.22       79.02     24.23 o 
 -15   9   1        8.67       31.64     26.96 o 
 -13   9   1       71.03       91.69     27.17 o 
 -11   9   1     1233.73     1212.87     60.96 o 
  -9   9   1      608.46      599.86     21.68 o 
  -7   9   1     1011.10      870.56     56.02 o 
  -5   9   1      645.73      442.21     21.59 o 
  -3   9   1     1148.72     1098.64     52.82 o 
  -1   9   1    17121.24    16374.06    853.25 o 
   1   9   1      773.56      807.93     35.13 o 
   3   9   1     9691.03     9782.25    421.35 o 
   5   9   1      805.90      753.15     43.23 o 
   7   9   1       63.35       75.20     22.17 o 
   9   9   1      252.78      252.94     44.23 o 
  11   9   1      223.45      213.70     26.13 o 
  13   9   1      107.84      173.92     30.33 o 
  15   9   1       46.97       62.62     26.99 o 
  17   9   1       45.38       85.56     30.24 o 
  19   9   1        1.92      -26.40     37.97 o 
 -20  10   1       16.97       45.02     44.36 o 
 -18  10   1      480.98      451.19     33.25 o 
 -16  10   1       65.85       43.42     26.43 o 
 -14  10   1      490.36      583.31     40.16 o 
 -12  10   1        2.93       17.55     21.11 o 
 -10  10   1     3281.75     3166.36    156.24 o 
  -8  10   1        5.09       -1.20     22.65 o 
  -6  10   1      765.25      661.89     78.84 o 
  -4  10   1      841.15      937.20     39.28 o 
  -2  10   1      908.03     1023.59     38.93 o 
   0  10   1      295.41      327.00     22.34 o 
   2  10   1     1664.13     1508.37     56.00 o 
   4  10   1      799.82      736.76     30.26 o 
   6  10   1      196.27      207.12     25.49 o 
   8  10   1      991.32      948.10     33.12 o 
  10  10   1      729.80      721.66     90.05 o 
  12  10   1     1774.40     1773.48    108.06 o 
  14  10   1      143.61      111.93     24.77 o 
  16  10   1       37.70       70.57     29.46 o 
  18  10   1       11.18      -22.55     33.34 o 
 -19  11   1       58.41       53.56     31.83 o 
 -17  11   1        0.15       22.66     59.75 o 
 -15  11   1        3.97       19.90     26.14 o 
 -13  11   1      166.77      234.79     24.45 o 
 -11  11   1      754.31      702.00     29.60 o 
  -9  11   1     6918.57     6643.53    316.93 o 
  -7  11   1      516.40      527.37     58.60 o 
  -5  11   1     4495.88     4236.26    248.72 o 
  -3  11   1     1181.63     1050.69     47.46 o 
  -1  11   1    18509.66    18062.37    975.46 o 
   1  11   1      208.90      174.93     22.16 o 
   3  11   1    12000.86    12501.45    574.36 o 
   5  11   1       60.88       43.34     20.22 o 
   7  11   1      477.17      408.38     55.11 o 
   9  11   1       29.72      -23.57     23.57 o 
  11  11   1      838.90      856.08     83.22 o 
  13  11   1       32.47       39.39     25.38 o 
  15  11   1       30.65      122.45     36.21 o 
  17  11   1       20.15       31.61     26.81 o 
  19  11   1       61.71       79.54     30.67 o 
 -18  12   1        4.13      135.86     34.21 o 
 -16  12   1        4.97       -2.39     29.66 o 
 -14  12   1      105.37       73.63     26.11 o 
 -12  12   1        4.35       25.32     23.08 o 
 -10  12   1       14.15       18.07     24.08 o 
  -8  12   1       17.50       31.56     22.66 o 
  -6  12   1        1.60       38.50     20.53 o 
  -4  12   1       17.40       30.48     17.05 o 
  -2  12   1       25.57      103.16     18.91 o 
   0  12   1      706.19      642.51     31.13 o 
   2  12   1       56.93       76.29     19.21 o 
   4  12   1      478.84      401.80     29.88 o 
   6  12   1      186.91      219.06     18.96 o 
   8  12   1        4.12      -23.89     23.99 o 
  10  12   1      791.47      754.03     28.46 o 
  12  12   1      176.92       77.90     27.97 o 
  14  12   1       88.44       64.99     24.42 o 
  16  12   1        3.69      -26.42     26.42 o 
  18  12   1       22.42       16.62     37.90 o 
 -19  13   1       85.13      157.12     42.06 o 
 -17  13   1      169.71      173.09     39.27 o 
 -15  13   1      331.64      374.23     63.73 o 
 -13  13   1       58.61       73.41     19.72 o 
 -11  13   1      708.86      731.06     36.10 o 
  -9  13   1      424.44      348.68     24.04 o 
  -7  13   1    11525.62    10778.53   1159.36 o 
  -5  13   1       78.21      100.84     17.37 o 
  -3  13   1      526.48      391.56     20.52 o 
  -1  13   1     1477.60     1426.66     63.37 o 
   1  13   1     1171.35     1216.98     55.53 o 
   3  13   1       89.26       63.65     18.12 o 
   5  13   1     2604.46     2323.56     96.87 o 
   7  13   1      345.38      374.88     72.42 o 
   9  13   1     8589.31     8462.89    485.39 o 
  11  13   1      515.97      595.47     26.47 o 
  13  13   1      371.59      366.03     27.48 o 
  15  13   1        1.51       47.83     39.02 o 
  17  13   1       66.68       64.85     36.32 o 
  19  13   1        4.10       93.81     38.28 o 
 -18  14   1        1.40       12.48     30.32 o 
 -16  14   1       63.97       42.67     24.48 o 
 -14  14   1       40.64       99.44     50.17 o 
 -12  14   1        0.02       -5.59     22.33 o 
 -10  14   1     2180.41     2150.58     90.06 o 
  -8  14   1      201.57      220.30     33.64 o 
  -6  14   1      695.36      656.89     48.19 o 
  -4  14   1      582.27      605.86     40.03 o 
  -2  14   1      137.40      138.55     20.22 o 
   0  14   1     3187.74     2999.78    142.60 o 
   2  14   1     2451.81     2354.55    120.05 o 
   4  14   1        3.32       11.98     19.45 o 
   6  14   1       21.31        4.51     18.82 o 
   8  14   1     1496.66     1420.73     54.20 o 
  10  14   1      675.94      570.97     22.46 o 
  12  14   1      638.20      679.43     52.76 o 
  14  14   1       32.67       15.97     33.63 o 
  16  14   1       21.06       -5.05     36.60 o 
  18  14   1       42.90       44.17     36.67 o 
 -17  15   1       18.76       40.52     35.09 o 
 -15  15   1      120.06      166.12     29.92 o 
 -13  15   1      230.01      182.21     25.67 o 
 -11  15   1      223.08      225.88     21.42 o 
  -9  15   1     3571.54     3521.08    159.26 o 
  -7  15   1      154.07      190.94     26.58 o 
  -5  15   1        4.50       -8.59     20.99 o 
  -3  15   1      475.82      416.16     38.60 o 
  -1  15   1      383.93      377.57     24.39 o 
   1  15   1      131.38      191.29     18.97 o 
   3  15   1      152.95      144.37     17.63 o 
   5  15   1      668.71      626.70     30.48 o 
   7  15   1      226.58      253.63     22.36 o 
   9  15   1      369.12      386.24     32.40 o 
  11  15   1      995.18     1061.55     54.68 o 
  13  15   1      411.16      378.87     25.88 o 
  15  15   1        8.82       50.61     57.65 o 
  17  15   1       10.24       79.42     47.42 o 
 -18  16   1        0.36      -36.17     36.17 o 
 -16  16   1        0.01      -22.21     30.36 o 
 -14  16   1       73.33      100.37     29.71 o 
 -12  16   1      580.93      580.52     36.97 o 
 -10  16   1        8.50       18.75     25.01 o 
  -8  16   1      178.44      187.19     29.83 o 
  -6  16   1      418.69      392.16     20.96 o 
  -4  16   1      123.48      122.37     19.20 o 
  -2  16   1      905.80      872.63     51.57 o 
   0  16   1       39.10       79.68     20.09 o 
   2  16   1       28.48       11.45     18.89 o 
   4  16   1      717.81      684.72     37.59 o 
   6  16   1        4.82       16.58     20.23 o 
   8  16   1        2.76       45.24     23.36 o 
  10  16   1      218.92      202.93     26.75 o 
  12  16   1       17.60       -3.90     25.57 o 
  14  16   1      126.31       82.55     28.36 o 
  16  16   1      142.58      149.70     29.49 o 
  18  16   1        0.87       75.84     43.71 o 
 -17  17   1        0.83        9.66     41.92 o 
 -15  17   1       30.61       74.78     26.78 o 
 -13  17   1      255.33      267.87     29.98 o 
 -11  17   1      471.56      485.86     29.58 o 
  -9  17   1       10.91       25.43     20.88 o 
  -7  17   1      139.37      155.71     19.78 o 
  -5  17   1        2.76        0.39     19.64 o 
  -3  17   1        8.26       72.34     19.32 o 
  -1  17   1      397.81      385.23     34.89 o 
   1  17   1       32.75        0.98     19.61 o 
   3  17   1      772.08      742.37     51.00 o 
   5  17   1      472.42      438.06     21.30 o 
   7  17   1      174.59      199.71     19.59 o 
   9  17   1       94.84      165.59     60.36 o 
  11  17   1        0.42      -26.11     36.21 o 
  13  17   1      248.37      221.96     28.09 o 
  15  17   1       86.46       93.09     31.09 o 
  17  17   1       50.87       54.98     36.06 o 
 -16  18   1      138.13      155.94     44.17 o 
 -14  18   1      257.41      349.45     33.14 o 
 -12  18   1      424.80      393.25     22.10 o 
 -10  18   1       64.70       98.82     18.97 o 
  -8  18   1     2288.99     2047.91    158.99 o 
  -6  18   1      108.91      117.23     18.09 o 
  -4  18   1    11974.39    11340.32    453.03 o 
  -2  18   1     2649.41     2448.48    103.66 o 
   0  18   1     1465.13     1374.52     59.60 o 
   2  18   1     1790.59     1692.12     69.83 o 
   4  18   1      579.69      512.73     31.08 o 
   6  18   1     5746.84     5485.19    316.09 o 
   8  18   1        0.02       33.55     20.19 o 
  10  18   1      517.00      488.65     24.66 o 
  12  18   1      117.10      110.85     25.30 o 
  14  18   1        4.73      112.52     34.29 o 
  16  18   1       34.58      119.44     52.31 o 
 -15  19   1       11.91       30.89     32.34 o 
 -13  19   1      354.20      365.69     31.39 o 
 -11  19   1       66.12       46.31     25.55 o 
  -9  19   1       25.74       16.30     20.05 o 
  -7  19   1        6.56       -8.04     19.66 o 
  -5  19   1     1035.29      991.32     42.12 o 
  -3  19   1       23.74       13.36     20.01 o 
  -1  19   1      713.03      657.44     41.98 o 
   1  19   1       90.57       96.70     18.97 o 
   3  19   1     1094.43     1039.03     44.42 o 
   5  19   1     1692.72     1529.74     92.87 o 
   7  19   1      218.40      218.02     19.47 o 
   9  19   1       85.64       72.68     42.58 o 
  11  19   1        6.17      -24.20     24.20 o 
  13  19   1      113.52       72.04     36.64 o 
  15  19   1       56.06       30.37     27.00 o 
 -16  20   1       80.42      138.54     45.00 o 
 -14  20   1      444.42      423.57     33.06 o 
 -12  20   1        1.19       -8.63     26.15 o 
 -10  20   1      465.55      525.30     49.17 o 
  -8  20   1       63.57       47.87     18.41 o 
  -6  20   1        7.02       45.51     19.01 o 
  -4  20   1       55.99       21.40     18.16 o 
  -2  20   1     1595.75     1500.23     69.59 o 
   0  20   1       55.82       50.73     18.07 o 
   2  20   1       93.19       76.98     21.73 o 
   4  20   1     2951.34     2984.25    151.52 o 
   6  20   1       99.81      119.43     20.82 o 
   8  20   1      329.59      375.57     24.67 o 
  10  20   1       86.93       61.33     42.50 o 
  12  20   1      374.16      392.05     24.96 o 
  14  20   1       12.66      -11.20     42.87 o 
  16  20   1      208.66      235.80     64.42 o 
 -15  21   1       33.46       99.78     32.34 o 
 -13  21   1        0.25       52.57     32.16 o 
 -11  21   1       70.79       72.89     23.80 o 
  -9  21   1      614.50      602.54     56.25 o 
  -7  21   1      595.20      629.50     25.64 o 
  -5  21   1     1305.15     1273.03     52.88 o 
  -3  21   1     1792.53     1712.80    101.78 o 
  -1  21   1      177.17      250.73     32.27 o 
   1  21   1        5.66       36.56     19.08 o 
   3  21   1       15.74       -3.98     16.64 o 
   5  21   1      290.22      305.00     21.58 o 
   7  21   1      464.47      456.69     26.10 o 
   9  21   1      139.54      211.58     26.86 o 
  11  21   1       67.39       54.91     29.86 o 
  13  21   1        5.33       83.67     42.43 o 
  15  21   1       35.97      103.78     32.73 o 
 -14  22   1      337.27      355.48     44.47 o 
 -12  22   1        0.17       69.65     30.70 o 
 -10  22   1      294.75      338.52     20.53 o 
  -8  22   1      102.49      119.60     29.42 o 
  -6  22   1      112.08      126.52     18.81 o 
  -4  22   1       48.49       53.39     20.16 o 
  -2  22   1      564.07      516.23     25.96 o 
   0  22   1        2.16       29.46     18.07 o 
   2  22   1      105.59      117.92     19.69 o 
   4  22   1     1026.77     1053.66     58.71 o 
   6  22   1        4.18       38.89     22.51 o 
   8  22   1      340.17      373.97     19.08 o 
  10  22   1      137.50      145.10     29.85 o 
  12  22   1      197.50      238.21     79.18 o 
  14  22   1       22.67       27.98     62.44 o 
 -13  23   1        4.01        3.03     34.03 o 
 -11  23   1      223.67      210.93     34.07 o 
  -9  23   1        0.99        4.34     21.81 o 
  -7  23   1        1.66       29.56     33.37 o 
  -5  23   1      366.99      414.72     22.18 o 
  -3  23   1       59.05      100.82     22.32 o 
  -1  23   1     1484.23     1455.10     75.37 o 
   1  23   1        0.50      -10.21     19.95 o 
   3  23   1      900.79      819.59     55.52 o 
   5  23   1      350.52      295.87     24.80 o 
   7  23   1      224.58      238.79     24.04 o 
   9  23   1       81.06      132.87     32.84 o 
  11  23   1       47.20       72.17     26.93 o 
  13  23   1        9.23       67.68     30.48 o 
 -12  24   1        2.62       29.02     34.33 o 
 -10  24   1        1.17      -33.41     33.41 o 
  -8  24   1       31.47       31.51     22.85 o 
  -6  24   1        3.40        1.97     19.27 o 
  -4  24   1      602.61      577.05     29.01 o 
  -2  24   1        0.42       -5.15     21.88 o 
   0  24   1       62.56       86.03     20.12 o 
   2  24   1        0.11       29.74     19.84 o 
   4  24   1        5.27       33.62     18.58 o 
   6  24   1       29.77       17.11     21.09 o 
   8  24   1        3.59       19.03     21.62 o 
  10  24   1       58.22       79.77     37.70 o 
  12  24   1        5.36      -33.67     33.67 o 
 -11  25   1      173.79      230.21     48.32 o 
  -9  25   1      156.47      135.52     23.90 o 
  -7  25   1       57.25       71.66     21.41 o 
  -5  25   1       10.09        6.64     28.27 o 
  -3  25   1       43.79       54.18     18.18 o 
  -1  25   1      401.03      336.27     27.28 o 
   1  25   1      169.93      171.46     19.75 o 
   3  25   1      308.77      289.37     18.30 o 
   5  25   1      589.28      577.86     36.36 o 
   7  25   1        0.57       29.53     25.48 o 
   9  25   1       85.81       60.29     49.11 o 
  11  25   1       98.75       70.28     34.40 o 
 -12  26   1        1.36       40.09     60.13 o 
 -10  26   1       33.80       61.40     25.03 o 
  -8  26   1      604.65      624.92     30.99 o 
  -6  26   1        0.27        4.09     19.23 o 
  -4  26   1      737.34      671.72     27.52 o 
  -2  26   1       56.22       66.22     31.36 o 
   0  26   1      509.47      538.18     29.27 o 
   2  26   1      392.95      422.49     29.69 o 
   4  26   1        3.82       -5.79     37.88 o 
   6  26   1      157.95      190.40     22.35 o 
   8  26   1        8.23       77.30     34.82 o 
  10  26   1      120.50      191.70     43.66 o 
  -9  27   1       65.17       58.32     23.39 o 
  -7  27   1        4.56       45.05     23.74 o 
  -5  27   1        0.21        9.87     23.35 o 
  -3  27   1       50.30       59.64     22.36 o 
  -1  27   1       32.15      117.68     20.05 o 
   1  27   1       23.18       21.02     20.78 o 
   3  27   1       10.05       -0.55     21.97 o 
   5  27   1      117.84      103.77     19.94 o 
   7  27   1        8.68        4.35     30.34 o 
   9  27   1       57.44      135.34     72.04 o 
  -8  28   1       26.68       71.69     23.12 o 
  -6  28   1       74.87      106.57     22.44 o 
  -4  28   1      122.74      164.18     22.69 o 
  -2  28   1       18.22       48.08     22.13 o 
   0  28   1       13.75       14.38     21.35 o 
   2  28   1        3.68        4.43     27.52 o 
   4  28   1        2.49       30.06     23.53 o 
   6  28   1      156.49      190.56     24.29 o 
   8  28   1      131.58      138.77     26.55 o 
  -7  29   1      243.32      298.01     24.04 o 
  -5  29   1      241.48      227.68     26.04 o 
  -3  29   1       81.06       47.79     25.01 o 
  -1  29   1      197.15      213.42     22.27 o 
   1  29   1        2.35       26.82     21.40 o 
   3  29   1      123.37      134.12     23.51 o 
   5  29   1      199.02      263.13     32.04 o 
   7  29   1        6.62       14.94     26.34 o 
  -6  30   1      155.14      251.85     27.33 o 
  -4  30   1      242.58      261.31     23.52 o 
  -2  30   1       84.45      113.17     24.04 o 
   0  30   1       27.62       30.12     22.82 o 
   2  30   1       68.88       76.38     32.34 o 
   4  30   1       10.28        7.84     24.18 o 
   6  30   1      142.96      160.77     26.49 o 
  -3  31   1        4.09       10.89     39.88 o 
  -1  31   1       76.91       95.38     24.46 o 
   1  31   1        1.14       52.84     25.05 o 
   3  31   1      103.51      129.01     24.73 o 
 -20   0   2      100.56      156.86     44.74 o 
 -18   0   2       50.75       68.48     37.42 o 
 -16   0   2      188.62      154.33     34.67 o 
 -14   0   2      720.15      720.92     51.08 o 
 -12   0   2     9399.75     9170.27     76.94 o 
 -10   0   2      338.11      384.71     49.14 o 
  -8   0   2    15276.13    15188.52     91.81 o 
  -6   0   2    24280.23    25413.34    121.55 o 
  -4   0   2      621.40      592.26     56.90 o 
   0   0   2    16099.43    16499.44    606.16 o 
   4   0   2       93.03       72.71     31.69 o 
   6   0   2     5106.16     5435.32     66.60 o 
   8   0   2      112.75       82.96     39.12 o 
  10   0   2      126.65      144.59     36.78 o 
  12   0   2      275.06      291.87     38.47 o 
  14   0   2     1107.26     1171.42     40.76 o 
  16   0   2       68.62      120.35     39.12 o 
  18   0   2      178.73      137.67     46.86 o 
  20   0   2       90.91       89.87     73.06 o 
 -19   1   2      100.52      132.88     27.60 o 
 -17   1   2      469.57      392.09     24.45 o 
 -15   1   2      694.28      639.88     44.86 o 
 -13   1   2      711.24      639.47     32.92 o 
 -11   1   2      261.56      223.50     28.74 o 
  -9   1   2      837.46      751.23     55.80 o 
  -7   1   2     1087.79     1029.42     56.98 o 
  -5   1   2     3079.17     3091.73    111.74 o 
  -3   1   2     4710.78     4738.45    286.66 o 
  -1   1   2     6231.60     7219.41    296.13 o 
   1   1   2    57413.01    61779.58  15641.15 o 
   3   1   2     3996.54     4362.58     37.12 o 
   5   1   2     6189.30     6614.84     95.06 o 
   7   1   2        0.71       16.62     24.89 o 
   9   1   2     2116.50     2139.75     32.82 o 
  11   1   2     1826.30     1784.59     31.99 o 
  13   1   2      513.08      527.92     29.23 o 
  15   1   2       44.62       31.80     28.07 o 
  17   1   2       86.41       83.03     29.23 o 
  19   1   2        0.16        3.11     37.28 o 
 -20   2   2       11.12       58.28     27.95 o 
 -18   2   2     1111.80     1168.27     94.81 o 
 -16   2   2       20.70       47.18     30.02 o 
 -14   2   2      210.11      233.44     34.45 o 
 -12   2   2      838.18      811.36     44.37 o 
 -10   2   2     1954.37     1846.73     81.20 o 
  -8   2   2      323.69      349.08     21.91 o 
  -6   2   2     6690.45     6606.94    334.74 o 
  -4   2   2       50.14       30.09     29.26 o 
  -2   2   2      634.85      657.88     45.54 o 
   2   2   2     1558.35     1552.50    269.33 o 
   4   2   2      202.95      312.78     26.10 o 
   6   2   2       89.12       91.25     25.83 o 
   8   2   2     3212.27     3329.18     89.12 o 
  10   2   2       77.66       91.86     26.15 o 
  12   2   2     1035.94     1016.53     30.91 o 
  14   2   2      469.82      399.41     27.64 o 
  16   2   2      404.41      385.23     29.91 o 
  18   2   2       16.58       12.12     34.20 o 
  20   2   2        9.25       -0.37     41.27 o 
 -21   3   2        0.82       50.43     60.78 o 
 -19   3   2        9.75        7.02     29.31 o 
 -17   3   2        3.72       -9.06     30.47 o 
 -15   3   2       50.96      114.01     29.10 o 
 -13   3   2        8.30       15.18     29.79 o 
 -11   3   2      121.63      124.19     25.28 o 
  -9   3   2     7094.43     6490.52    218.10 o 
  -7   3   2     1148.14     1269.99     55.40 o 
  -5   3   2      473.85      248.02     58.87 o 
  -3   3   2      387.26      416.37     38.92 o 
  -1   3   2     2154.25     2309.82    120.39 o 
   1   3   2    13534.50    15180.20   1301.61 o 
   3   3   2     8385.93     9108.85     96.32 o 
   5   3   2       64.29       73.21     27.66 o 
   7   3   2      825.91      755.25     30.52 o 
   9   3   2     4171.47     4417.61     52.07 o 
  11   3   2        0.08       21.44     32.04 o 
  13   3   2        7.78       46.02     26.50 o 
  15   3   2      171.47      166.17     28.16 o 
  17   3   2      217.54      262.35     31.52 o 
  19   3   2        0.02      -32.31     32.31 o 
 -20   4   2        4.35       -1.14     30.47 o 
 -18   4   2     1068.02      949.61    209.70 o 
 -16   4   2       77.09      108.78     29.96 o 
 -14   4   2     4599.83     4407.73    564.25 o 
 -12   4   2      223.83      195.63     24.95 o 
 -10   4   2     2006.60     1692.41    219.41 o 
  -8   4   2      745.47      879.59    122.56 o 
  -6   4   2     1238.42     1349.63     80.33 o 
  -4   4   2        2.22        4.67     25.30 o 
  -2   4   2     2128.40     2242.17    129.33 o 
   0   4   2     5583.45     5638.40    346.98 o 
   2   4   2     1665.22     1880.45    386.45 o 
   4   4   2     2608.15     2771.33     52.70 o 
   6   4   2       44.73       21.66     21.36 o 
   8   4   2     1371.53     1313.26     47.50 o 
  10   4   2       60.92       72.21     26.72 o 
  12   4   2      275.23      271.44     27.86 o 
  14   4   2        4.94       32.10     27.36 o 
  16   4   2      235.44      312.38     63.88 o 
  18   4   2       28.30       25.59     27.27 o 
  20   4   2        0.68      -38.37     38.37 o 
 -19   5   2       14.72       21.98     26.55 o 
 -17   5   2       40.37       50.91     28.65 o 
 -15   5   2      237.59      176.29     38.43 o 
 -13   5   2      558.85      520.52     82.12 o 
 -11   5   2     4283.10     4097.81    525.87 o 
  -9   5   2     1870.06     1734.82    115.73 o 
  -7   5   2     1229.45     1566.78    105.12 o 
  -5   5   2    14734.22    14783.44    714.62 o 
  -3   5   2       64.37       43.31     21.54 o 
  -1   5   2    11725.35    11607.40    560.85 o 
   1   5   2     5679.81     5875.95    320.47 o 
   3   5   2     3365.52     3568.06    355.58 o 
   5   5   2     2158.50     2125.17    143.93 o 
   7   5   2     1866.34     2100.63     39.03 o 
   9   5   2        0.21        2.02     22.10 o 
  11   5   2       13.39        9.23     27.12 o 
  13   5   2      723.17      712.28     33.58 o 
  15   5   2      601.03      515.08     24.96 o 
  17   5   2       86.82      109.94     26.32 o 
  19   5   2       38.74       59.94     34.65 o 
 -20   6   2        0.23       44.27     32.07 o 
 -18   6   2       39.99       40.60     27.67 o 
 -16   6   2      201.59      189.11     23.56 o 
 -14   6   2       90.57       52.59     21.49 o 
 -12   6   2     1340.44     1239.72     50.39 o 
 -10   6   2     1711.90     1743.86     82.11 o 
  -8   6   2       13.17       29.16     23.41 o 
  -6   6   2     7963.69     8323.65    451.40 o 
  -4   6   2     1485.01     1397.71     99.32 o 
  -2   6   2      109.56      132.77     23.44 o 
   0   6   2      647.76      703.16     38.99 o 
   2   6   2      174.41      261.89     26.51 o 
   4   6   2     1639.83     1549.31     72.75 o 
   6   6   2      116.73       87.57     20.96 o 
   8   6   2      574.50      582.50     35.22 o 
  10   6   2      156.92      167.44     28.97 o 
  12   6   2      194.77      201.35     31.03 o 
  14   6   2      475.88      411.02     28.33 o 
  16   6   2      445.33      471.31     53.18 o 
  18   6   2       35.20       76.46     31.41 o 
  20   6   2       63.84       36.23     39.00 o 
 -19   7   2      249.76      358.23     31.57 o 
 -17   7   2      262.05      293.70     24.92 o 
 -15   7   2      222.04      270.03     23.25 o 
 -13   7   2       94.90       92.28     20.52 o 
 -11   7   2       40.71       32.88     29.30 o 
  -9   7   2      668.59      646.98     32.24 o 
  -7   7   2      800.21     1045.32     60.53 o 
  -5   7   2    18538.12    18071.99   1947.31 o 
  -3   7   2     5519.69     5833.57    279.54 o 
  -1   7   2     1371.33     1347.94     57.85 o 
   1   7   2     2464.42     2374.97    100.93 o 
   3   7   2        3.83       38.68     24.20 o 
   5   7   2     2979.94     2992.97    137.78 o 
   7   7   2      316.34      342.30     28.23 o 
   9   7   2     4568.49     4507.21    384.50 o 
  11   7   2       40.54       67.68     32.21 o 
  13   7   2       35.72       25.90     28.81 o 
  15   7   2        0.21       37.58     24.15 o 
  17   7   2       10.35        8.61     32.34 o 
  19   7   2       18.18      -34.12     34.29 o 
 -20   8   2       70.42       88.65     36.03 o 
 -18   8   2       12.32       75.44     23.48 o 
 -16   8   2        1.30        5.32     23.94 o 
 -14   8   2       22.28       35.43     18.17 o 
 -12   8   2      951.65      890.49     29.34 o 
 -10   8   2      178.75      278.14     23.03 o 
  -8   8   2      123.81      172.68     23.97 o 
  -6   8   2      612.75      582.52     30.58 o 
  -4   8   2     3091.77     3567.89    158.14 o 
  -2   8   2     6692.66     6667.55    263.39 o 
   0   8   2     4430.27     4500.10    194.12 o 
   2   8   2     4688.68     4479.49    199.67 o 
   4   8   2      111.37       91.01     27.68 o 
   6   8   2     6646.15     6877.53    451.25 o 
   8   8   2       63.88       83.06     35.43 o 
  10   8   2        7.33       24.96     25.39 o 
  12   8   2       27.95       43.51     27.22 o 
  14   8   2      116.40      106.11     26.80 o 
  16   8   2      131.76      137.21     23.18 o 
  18   8   2        9.72       -4.98     33.97 o 
 -19   9   2       52.54       85.37     29.42 o 
 -17   9   2       15.14       51.10     26.64 o 
 -15   9   2       59.33       76.01     22.97 o 
 -13   9   2      236.26      257.44     19.82 o 
 -11   9   2       82.32       89.79     22.78 o 
  -9   9   2        7.23       16.99     24.11 o 
  -7   9   2      162.69      137.12     24.70 o 
  -5   9   2     1205.53     1103.17     58.94 o 
  -3   9   2     3769.24     4025.96    210.42 o 
  -1   9   2       61.21       28.55     22.87 o 
   1   9   2        0.26       12.96     20.48 o 
   3   9   2      882.82      789.95     45.76 o 
   5   9   2      184.99      129.99     25.58 o 
   7   9   2     1491.95     1584.80     94.78 o 
   9   9   2       45.37       73.20     29.29 o 
  11   9   2       60.32      128.31     28.14 o 
  13   9   2       77.68      134.39     24.68 o 
  15   9   2        5.52       20.50     27.47 o 
  17   9   2       30.15      146.34     31.28 o 
  19   9   2       28.23       34.18     33.68 o 
 -18  10   2       27.18       58.12     26.27 o 
 -16  10   2      119.25      165.09     40.15 o 
 -14  10   2      310.20      311.95     25.31 o 
 -12  10   2      310.18      308.81     21.86 o 
 -10  10   2       45.59       43.79     18.92 o 
  -8  10   2      456.90      366.49     25.01 o 
  -6  10   2        9.84       -1.97     17.68 o 
  -4  10   2      229.94      275.75     20.66 o 
  -2  10   2      858.15      899.69     44.63 o 
   0  10   2      243.85      305.64     21.92 o 
   2  10   2    14021.42    14452.00    533.25 o 
   4  10   2        9.88       36.13     22.99 o 
   6  10   2      323.81      262.61     26.69 o 
   8  10   2      781.16      757.24     29.90 o 
  10  10   2       90.76       97.69     37.81 o 
  12  10   2      129.38      150.14     31.97 o 
  14  10   2      106.26      104.18     24.86 o 
  16  10   2        8.56        7.55     39.98 o 
  18  10   2        4.26       -6.16     33.65 o 
 -19  11   2       16.04       22.18     31.24 o 
 -17  11   2      418.85      472.35     32.75 o 
 -15  11   2      347.54      374.77     24.59 o 
 -13  11   2      508.23      458.98     38.53 o 
 -11  11   2      946.42      934.99     23.81 o 
  -9  11   2       40.76       23.62     23.08 o 
  -7  11   2      182.09      142.91     27.95 o 
  -5  11   2      293.49      267.69     16.96 o 
  -3  11   2       77.98       29.10     16.75 o 
  -1  11   2     3593.61     3965.95    160.42 o 
   1  11   2     2577.57     2592.72    101.69 o 
   3  11   2     3451.71     3500.82    168.38 o 
   5  11   2     4645.16     4863.85    229.00 o 
   7  11   2     1345.41     1325.84    108.26 o 
   9  11   2      420.58      407.73     43.22 o 
  11  11   2     1058.43     1115.12     56.59 o 
  13  11   2        0.17       16.45     24.81 o 
  15  11   2       28.38       32.71     38.62 o 
  17  11   2        2.23       29.58     43.09 o 
  19  11   2       10.45       56.06     34.80 o 
 -18  12   2       82.53       85.15     38.88 o 
 -16  12   2      174.52      238.40     25.79 o 
 -14  12   2        1.76       24.15     23.56 o 
 -12  12   2      122.36      173.91     26.18 o 
 -10  12   2      285.31      272.33     33.69 o 
  -8  12   2     3779.49     3573.09    148.60 o 
  -6  12   2     8248.09     7929.95    387.37 o 
  -4  12   2     6832.63     6830.46    298.95 o 
  -2  12   2     9111.49     8527.94    362.99 o 
   0  12   2     9310.66     9807.58    438.61 o 
   2  12   2      216.82      198.54     17.94 o 
   4  12   2     2433.28     2659.50    117.97 o 
   6  12   2      243.70      271.32     23.58 o 
   8  12   2      522.51      461.09     26.00 o 
  10  12   2      127.43      112.69     30.68 o 
  12  12   2        0.36       29.33     27.75 o 
  14  12   2       25.10       88.76     30.74 o 
  16  12   2      158.01      173.75     24.54 o 
  18  12   2       46.23       48.59     33.31 o 
 -17  13   2      175.23      234.75     27.07 o 
 -15  13   2      492.71      528.32     24.68 o 
 -13  13   2       99.61       99.44     21.64 o 
 -11  13   2      656.02      627.68     20.64 o 
  -9  13   2      163.87      167.58     17.99 o 
  -7  13   2       44.55       29.82     19.46 o 
  -5  13   2      616.48      565.31     23.82 o 
  -3  13   2      402.50      431.25     19.18 o 
  -1  13   2      378.59      340.51     19.35 o 
   1  13   2     2308.41     2410.15    108.87 o 
   3  13   2      812.52      814.24     40.24 o 
   5  13   2      709.02      649.63     21.94 o 
   7  13   2     2507.08     2409.04    130.77 o 
   9  13   2     3381.32     3230.96    197.80 o 
  11  13   2      453.48      458.16     43.53 o 
  13  13   2       32.08       76.76     74.63 o 
  15  13   2       94.86       95.95     26.30 o 
  17  13   2       69.25      135.07     33.74 o 
 -18  14   2       81.74      131.02     45.62 o 
 -16  14   2      137.00      178.92     27.03 o 
 -14  14   2      967.57      970.15     33.40 o 
 -12  14   2      149.37      177.57     24.82 o 
 -10  14   2      607.78      579.41     22.45 o 
  -8  14   2     3709.34     3578.42    414.36 o 
  -6  14   2      202.18      198.09     23.38 o 
  -4  14   2      774.35      838.83     27.65 o 
  -2  14   2        0.14       12.97     20.63 o 
   0  14   2      424.22      425.99     21.75 o 
   2  14   2      768.78      796.12     23.44 o 
   4  14   2     1583.93     1417.36     81.40 o 
   6  14   2       33.58       40.14     28.54 o 
   8  14   2      503.60      483.89     45.66 o 
  10  14   2      235.70      224.71     38.02 o 
  12  14   2       14.49       76.74     24.81 o 
  14  14   2       13.74       -0.54     35.79 o 
  16  14   2        1.44       35.93     42.89 o 
  18  14   2        9.73       73.50     34.98 o 
 -17  15   2        2.13      -22.94     34.52 o 
 -15  15   2        8.47       32.18     24.36 o 
 -13  15   2      242.97      219.39     22.07 o 
 -11  15   2      126.80       92.54     23.49 o 
  -9  15   2      830.29      783.91     29.59 o 
  -7  15   2     1532.77     1573.97     73.57 o 
  -5  15   2     9952.05     9353.25    409.25 o 
  -3  15   2       25.47       44.38     16.18 o 
  -1  15   2     5295.30     4942.46    244.05 o 
   1  15   2     1009.82     1109.50     61.49 o 
   3  15   2     1151.12     1162.53     55.08 o 
   5  15   2      315.99      362.37     27.61 o 
   7  15   2      304.67      255.30     50.27 o 
   9  15   2      180.28      161.47     75.09 o 
  11  15   2      716.29      625.69     70.76 o 
  13  15   2      153.70      180.53     27.29 o 
  15  15   2       22.49       65.64     36.35 o 
  17  15   2      152.94      116.32     37.20 o 
 -16  16   2       10.27       93.85     27.87 o 
 -14  16   2      870.56      995.08     35.69 o 
 -12  16   2      172.37      160.61     28.54 o 
 -10  16   2       21.97       12.94     16.99 o 
  -8  16   2      803.02      647.86     84.87 o 
  -6  16   2      552.76      554.42     31.91 o 
  -4  16   2        2.10       64.63     20.82 o 
  -2  16   2     2022.10     2022.14     90.70 o 
   0  16   2      864.96      799.85     60.00 o 
   2  16   2     1270.97     1120.26     58.41 o 
   4  16   2     5019.60     4782.28    225.35 o 
   6  16   2      263.16      246.29     17.40 o 
   8  16   2      867.58      827.05     62.92 o 
  10  16   2      187.26      177.31     35.24 o 
  12  16   2      649.32      630.11     50.07 o 
  14  16   2        0.06       50.13     26.12 o 
  16  16   2        4.87      -23.30     29.79 o 
 -17  17   2       19.56       57.98     38.96 o 
 -15  17   2       61.46       62.74     28.87 o 
 -13  17   2       19.14       20.90     25.07 o 
 -11  17   2       13.98       44.01     23.61 o 
  -9  17   2     2224.42     2080.74    109.39 o 
  -7  17   2      759.20      717.28     19.59 o 
  -5  17   2      208.51      215.76     21.69 o 
  -3  17   2       87.31      154.50     18.46 o 
  -1  17   2     2170.89     2011.70     89.69 o 
   1  17   2      393.18      380.98     26.96 o 
   3  17   2      704.06      717.42     54.70 o 
   5  17   2       54.18       36.77     18.53 o 
   7  17   2       78.33       69.52     23.03 o 
   9  17   2      738.22      751.46     77.91 o 
  11  17   2       18.87       10.19     25.15 o 
  13  17   2        9.87      -20.45     59.23 o 
  15  17   2       14.93       15.10     32.31 o 
  17  17   2       71.19      113.60    118.21 o 
 -16  18   2       97.20      129.13     33.88 o 
 -14  18   2        9.33       -0.31     25.26 o 
 -12  18   2       70.16      105.39     34.81 o 
 -10  18   2       11.98       23.72     22.06 o 
  -8  18   2      235.29      248.96     20.14 o 
  -6  18   2        3.83        9.37     17.00 o 
  -4  18   2     1587.39     1603.67     59.28 o 
  -2  18   2     1654.66     1592.34     64.67 o 
   0  18   2       42.14       34.37     19.51 o 
   2  18   2      116.13      166.63     34.34 o 
   4  18   2      165.30      192.87     20.04 o 
   6  18   2     1459.28     1499.69     81.44 o 
   8  18   2     1526.23     1465.33     99.62 o 
  10  18   2      206.59      190.85     30.66 o 
  12  18   2      164.77      160.84     29.57 o 
  14  18   2       57.69       99.69     31.25 o 
  16  18   2       20.75      -36.70     36.70 o 
 -15  19   2      189.35      241.39     35.46 o 
 -13  19   2        0.89      -10.86     23.19 o 
 -11  19   2      157.30      225.39     26.36 o 
  -9  19   2       16.35       -8.53     21.96 o 
  -7  19   2      328.66      373.00     19.75 o 
  -5  19   2      190.45      224.89     19.36 o 
  -3  19   2      993.46      999.73     48.19 o 
  -1  19   2      722.24      729.33     39.47 o 
   1  19   2     1603.94     1517.82     51.66 o 
   3  19   2      209.31      219.20     19.48 o 
   5  19   2      183.47      212.96     22.17 o 
   7  19   2       53.35       44.82     26.24 o 
   9  19   2       13.57      -29.26     45.22 o 
  11  19   2      115.60      107.05     64.25 o 
  13  19   2       25.37      -11.14     27.30 o 
  15  19   2        4.14       48.58     29.13 o 
 -16  20   2       37.42      113.04     44.61 o 
 -14  20   2        5.17      101.01     32.60 o 
 -12  20   2      272.10      260.82     26.32 o 
 -10  20   2      206.54      236.81     25.64 o 
  -8  20   2      590.16      526.08     25.69 o 
  -6  20   2     1136.13     1135.29     66.51 o 
  -4  20   2     1397.90     1292.60     77.35 o 
  -2  20   2       72.15      112.56     22.41 o 
   0  20   2       11.72        8.46     25.45 o 
   2  20   2      419.27      407.51     33.16 o 
   4  20   2      188.56      216.95     19.60 o 
   6  20   2      273.85      301.26     18.83 o 
   8  20   2      440.98      436.16     28.72 o 
  10  20   2       46.26       73.46     42.58 o 
  12  20   2       19.89       13.13     26.01 o 
  14  20   2       28.64       90.38     30.34 o 
 -15  21   2      156.56      205.38     34.67 o 
 -13  21   2       12.13       70.12     27.77 o 
 -11  21   2       13.59       60.35     25.57 o 
  -9  21   2       36.90       52.55     21.83 o 
  -7  21   2       90.73      113.66     17.36 o 
  -5  21   2       78.41       82.33     18.64 o 
  -3  21   2       59.33       79.14     19.90 o 
  -1  21   2        9.06      -16.75     16.75 o 
   1  21   2       33.08       34.12     16.79 o 
   3  21   2      254.61      247.05     25.53 o 
   5  21   2      251.73      210.57     19.63 o 
   7  21   2       42.63      102.33     22.34 o 
   9  21   2       76.63       63.50     25.37 o 
  11  21   2        3.34       53.76     37.97 o 
  13  21   2       55.92       65.77     33.89 o 
  15  21   2        2.54      106.91     53.99 o 
 -14  22   2        5.14       70.57     28.80 o 
 -12  22   2        1.30       -3.87     32.96 o 
 -10  22   2       89.41       32.89     30.70 o 
  -8  22   2      124.13      169.04     19.23 o 
  -6  22   2      100.67       87.23     19.72 o 
  -4  22   2        4.60       16.38     17.21 o 
  -2  22   2      363.45      339.89     18.55 o 
   0  22   2      261.62      299.02     18.20 o 
   2  22   2      928.27      892.50     23.82 o 
   4  22   2        1.50       48.33     22.17 o 
   6  22   2       62.61       79.19     17.97 o 
   8  22   2       73.26       68.38     27.74 o 
  10  22   2        2.65       -2.13     23.50 o 
  12  22   2        7.26       45.94     25.01 o 
  14  22   2        6.00       23.59     32.16 o 
 -13  23   2       40.18       44.61     31.84 o 
 -11  23   2       57.44       -2.33     28.72 o 
  -9  23   2      177.44      240.89     44.25 o 
  -7  23   2       41.96       88.52     21.20 o 
  -5  23   2      182.57      205.61     19.30 o 
  -3  23   2      406.31      390.09     29.46 o 
  -1  23   2      337.82      304.70     17.50 o 
   1  23   2      489.36      484.39     29.16 o 
   3  23   2       24.77       90.03     20.27 o 
   5  23   2      372.41      410.13     22.18 o 
   7  23   2        2.04       -2.99     20.56 o 
   9  23   2       36.42       70.96     24.07 o 
  11  23   2      199.20      184.02     32.01 o 
  13  23   2        2.44      -11.11     31.89 o 
 -12  24   2      211.31      235.92     32.32 o 
 -10  24   2        5.75       -0.57     26.05 o 
  -8  24   2      697.27      740.90     28.38 o 
  -6  24   2      275.34      318.78     21.83 o 
  -4  24   2      108.76      118.77     22.51 o 
  -2  24   2      590.73      595.86     33.16 o 
   0  24   2       23.13       27.41     16.51 o 
   2  24   2      411.80      429.29     21.34 o 
   4  24   2        9.32       52.56     21.38 o 
   6  24   2      212.52      220.31     27.36 o 
   8  24   2       86.74      128.78     29.43 o 
  10  24   2        0.07      -14.58     32.13 o 
  12  24   2       63.95       27.66     33.53 o 
 -11  25   2      359.12      387.63     27.43 o 
  -9  25   2        5.60       92.52     23.09 o 
  -7  25   2       67.07       86.87     19.60 o 
  -5  25   2        4.44       15.18     19.77 o 
  -3  25   2       54.97       45.24     20.38 o 
  -1  25   2       13.60       27.76     18.57 o 
   1  25   2       66.37       70.12     18.34 o 
   3  25   2        0.16       38.97     20.69 o 
   5  25   2       69.17       54.23     27.55 o 
   7  25   2        4.72      -10.21     24.82 o 
   9  25   2       16.67      -15.96     42.87 o 
  11  25   2      140.34      171.04     56.62 o 
 -10  26   2        1.75        6.55     25.47 o 
  -8  26   2        4.64       27.26     22.41 o 
  -6  26   2       21.04       45.06     23.95 o 
  -4  26   2       21.52       39.81     21.40 o 
  -2  26   2       58.47       70.19     19.13 o 
   0  26   2       94.75      151.36     20.91 o 
   2  26   2      262.08      304.49     20.23 o 
   4  26   2      188.67      206.07     20.88 o 
   6  26   2        0.11       59.98     22.83 o 
   8  26   2       20.06       84.91     37.57 o 
  10  26   2       19.57       22.58     30.77 o 
  -9  27   2       43.10       69.17     29.88 o 
  -7  27   2      111.04       94.78     22.34 o 
  -5  27   2      165.68      205.39     23.50 o 
  -3  27   2      107.55      133.68     23.10 o 
  -1  27   2      454.04      482.29     26.03 o 
   1  27   2      746.52      719.02     42.36 o 
   3  27   2      124.41      145.81     40.77 o 
   5  27   2      192.74      233.71     22.03 o 
   7  27   2        8.45        7.26     31.52 o 
   9  27   2       17.96       12.55     55.93 o 
  -8  28   2       14.45       37.79     23.29 o 
  -6  28   2       10.79       19.55     22.87 o 
  -4  28   2      144.89      141.94     20.84 o 
  -2  28   2       39.02       36.26     21.18 o 
   0  28   2        0.96        0.36     23.57 o 
   2  28   2      107.60      128.55     21.41 o 
   4  28   2      136.86      106.27     23.71 o 
   6  28   2       16.98       40.12     21.14 o 
   8  28   2      199.38      193.60     44.28 o 
  -7  29   2        7.63       30.64     23.18 o 
  -5  29   2      220.46      237.70     23.59 o 
  -3  29   2       12.16       50.04     22.64 o 
  -1  29   2      331.39      444.23     30.27 o 
   1  29   2       17.35       43.27     23.41 o 
   3  29   2        2.46       18.68     24.31 o 
   5  29   2       50.26      112.93     22.92 o 
   7  29   2        3.28       30.37     29.30 o 
  -4  30   2       89.42       97.22     25.42 o 
  -2  30   2        9.98       39.99     37.24 o 
   0  30   2        3.34       21.79     24.46 o 
   2  30   2        5.94       53.73     23.38 o 
   4  30   2       53.72       68.69     31.18 o 
   1  31   2        1.51       27.16     58.84 o 
 -19   1   3       13.12       74.05     27.93 o 
 -17   1   3       15.35       80.24     27.14 o 
 -15   1   3       76.23       63.72     38.36 o 
 -13   1   3      635.10      595.60     29.12 o 
 -11   1   3        4.11       -3.88     25.12 o 
  -9   1   3     1889.58     1725.17     90.62 o 
  -7   1   3       14.58       10.93     25.80 o 
  -5   1   3     2551.77     2586.80    189.32 o 
  -3   1   3     3016.48     3056.28    471.02 o 
  -1   1   3     7263.63     6763.53   1497.77 o 
   1   1   3     1193.81     1384.95     30.92 o 
   3   1   3      275.31      301.64     26.52 o 
   5   1   3     1089.23     1124.05     40.97 o 
   7   1   3      788.89      885.40     27.69 o 
   9   1   3       12.42       -8.33     25.94 o 
  11   1   3        4.73       43.13     27.40 o 
  13   1   3      106.32      123.91     24.47 o 
  15   1   3       28.34       24.71     27.52 o 
  17   1   3       16.45       49.15     31.45 o 
  19   1   3       14.31       -6.79     37.54 o 
 -20   2   3        2.92       72.42     26.46 o 
 -18   2   3      370.96      326.30     51.45 o 
 -16   2   3      165.66      180.06     25.78 o 
 -14   2   3       46.58       64.17     31.43 o 
 -12   2   3      695.43      628.92     28.60 o 
 -10   2   3      157.77      140.62     23.65 o 
  -8   2   3     1003.33      920.90     62.68 o 
  -6   2   3     2625.82     2341.77    118.61 o 
  -4   2   3      583.08      575.00     53.39 o 
  -2   2   3     4352.16     4697.31     70.48 o 
   0   2   3     1502.26     1679.77     37.28 o 
   2   2   3     1865.58     1943.92     31.90 o 
   4   2   3     2789.20     2720.46    195.32 o 
   6   2   3     3274.49     3497.94     32.57 o 
   8   2   3     2265.44     2264.97     30.70 o 
  10   2   3     1051.08     1059.99     30.16 o 
  12   2   3       10.85       48.72     24.48 o 
  14   2   3        0.24       23.56     26.73 o 
  16   2   3       19.25       54.07     29.76 o 
  18   2   3        4.11       11.84     33.22 o 
 -19   3   3        3.62       17.07     23.99 o 
 -17   3   3       46.87       58.30     23.37 o 
 -15   3   3       10.64       -3.89     28.00 o 
 -13   3   3       22.73       12.22     24.26 o 
 -11   3   3      697.61      680.57    137.28 o 
  -9   3   3     1940.93     1728.53    369.84 o 
  -7   3   3     2990.27     3141.46    204.77 o 
  -5   3   3    15313.55    15249.56   1092.34 o 
  -3   3   3     4834.63     4751.81    416.09 o 
  -1   3   3     7412.49     7996.86    565.82 o 
   1   3   3       78.62      100.94     29.56 o 
   3   3   3      508.32      524.17     36.16 o 
   5   3   3     1210.24     1191.18    183.32 o 
   7   3   3      317.18      373.43     24.09 o 
   9   3   3     1065.79     1089.90     28.82 o 
  11   3   3      329.32      342.21     27.44 o 
  13   3   3      261.62      300.14     26.99 o 
  15   3   3       23.30       26.35     28.09 o 
  17   3   3       90.31       81.98     32.08 o 
  19   3   3       10.82       22.97     41.34 o 
 -20   4   3        0.89        4.87     29.02 o 
 -18   4   3      333.43      353.40     25.64 o 
 -16   4   3       14.05      -22.67     22.67 o 
 -14   4   3     1076.75      956.41    167.76 o 
 -12   4   3     3652.79     3161.03    571.14 o 
 -10   4   3     3148.71     2654.80    476.42 o 
  -8   4   3       38.25       50.49     22.12 o 
  -6   4   3      437.63      363.06     29.95 o 
  -4   4   3        0.11       16.36     30.57 o 
  -2   4   3     3659.81     3897.22    134.18 o 
   0   4   3      768.69      729.21     70.89 o 
   2   4   3      935.38      932.95     81.54 o 
   4   4   3       76.47      122.05     33.34 o 
   6   4   3        4.22       25.16     25.34 o 
   8   4   3      274.53      251.86     41.24 o 
  10   4   3      269.97      253.75     29.39 o 
  12   4   3       84.21       83.86     27.58 o 
  14   4   3       53.65       86.39     28.40 o 
  16   4   3      217.62      244.75     33.81 o 
  18   4   3      102.90       72.55     29.65 o 
 -19   5   3      319.68      364.61     30.53 o 
 -17   5   3       19.19       42.13     25.40 o 
 -15   5   3      956.80      909.47     63.46 o 
 -13   5   3       92.90       87.16     21.43 o 
 -11   5   3       49.10      105.64     22.31 o 
  -9   5   3      240.26      281.69     27.59 o 
  -7   5   3     1068.61     1293.10    161.99 o 
  -5   5   3      280.62      321.65     26.39 o 
  -3   5   3     3513.14     3573.98    203.39 o 
  -1   5   3        2.73      -21.73     25.57 o 
   1   5   3       29.89       58.50     24.11 o 
   3   5   3     1271.96     1257.64     81.64 o 
   5   5   3      144.11      169.53     28.31 o 
   7   5   3     4257.72     4374.13     37.48 o 
   9   5   3        0.92      -32.11     32.11 o 
  11   5   3     1236.90     1006.92    220.59 o 
  13   5   3        5.39       -9.71     29.63 o 
  15   5   3     1418.35     1350.60    103.77 o 
  17   5   3        0.12       52.65     45.35 o 
  19   5   3       11.61       -6.41     37.08 o 
 -20   6   3      129.04      177.81     33.48 o 
 -18   6   3      365.54      376.97     32.85 o 
 -16   6   3      166.74      224.84     26.53 o 
 -14   6   3      944.72      975.62     67.75 o 
 -12   6   3     2849.48     2628.38    143.37 o 
 -10   6   3    12579.69    12347.56    448.78 o 
  -8   6   3      874.33      874.38     40.75 o 
  -6   6   3    11983.88    11060.32    589.53 o 
  -4   6   3     1597.65     1739.40     93.25 o 
  -2   6   3     6187.89     5975.07    410.71 o 
   0   6   3       28.02       20.09     26.90 o 
   2   6   3     1870.33     1849.04    130.09 o 
   4   6   3      101.25       92.54     22.24 o 
   6   6   3       39.72       31.77     22.29 o 
   8   6   3      221.97      255.34     27.31 o 
  10   6   3      259.17      235.08     34.34 o 
  12   6   3       13.83      -16.93     28.11 o 
  14   6   3      368.70      351.39     59.81 o 
  16   6   3       44.64       88.69     29.07 o 
  18   6   3       87.43       69.69     32.31 o 
 -19   7   3      577.67      600.78     50.77 o 
 -17   7   3       34.51       26.98     27.62 o 
 -15   7   3     1526.50     1417.49     56.18 o 
 -13   7   3      165.77      116.15     22.24 o 
 -11   7   3      352.03      345.43     34.09 o 
  -9   7   3        0.30       30.48     21.48 o 
  -7   7   3       15.53       27.38     19.92 o 
  -5   7   3      244.18      287.53     22.57 o 
  -3   7   3       49.34       73.46     20.33 o 
  -1   7   3     5777.30     5740.67    351.39 o 
   1   7   3     1204.48     1238.32     52.03 o 
   3   7   3     6033.18     6037.25    852.01 o 
   5   7   3      962.56      907.96     45.31 o 
   7   7   3     1943.74     1876.15     87.11 o 
   9   7   3        0.51        0.41     23.40 o 
  11   7   3      920.39      855.33     23.86 o 
  13   7   3      188.99      151.57     64.99 o 
  15   7   3       96.46       46.84     48.85 o 
  17   7   3       53.54      -24.14     30.69 o 
  19   7   3        3.60        6.26     40.28 o 
 -18   8   3      444.67      472.40     30.66 o 
 -16   8   3        0.10      -10.46     25.97 o 
 -14   8   3        3.13        3.36     21.99 o 
 -12   8   3       11.23       -9.54     19.20 o 
 -10   8   3     2001.25     2057.96     83.58 o 
  -8   8   3       48.77       70.51     18.68 o 
  -6   8   3     2851.23     2775.64    140.75 o 
  -4   8   3      887.40      814.12     47.28 o 
  -2   8   3     2485.87     2524.77    106.49 o 
   0   8   3     6327.80     6303.96    368.21 o 
   2   8   3      834.10      863.70     52.91 o 
   4   8   3     4788.36     4840.08    259.78 o 
   6   8   3       89.96      111.34     23.48 o 
   8   8   3      149.48      168.62     23.26 o 
  10   8   3       23.96       58.07     29.12 o 
  12   8   3       90.60       51.05     21.46 o 
  14   8   3       14.00       -8.37     76.36 o 
  16   8   3        7.29      -14.86     28.31 o 
  18   8   3        7.77       32.30     33.21 o 
 -19   9   3      206.51      272.58     31.53 o 
 -17   9   3       48.17       48.49     29.06 o 
 -15   9   3      172.09      200.19     21.43 o 
 -13   9   3     1185.84     1251.55     46.79 o 
 -11   9   3       15.62       43.59     20.01 o 
  -9   9   3     7561.53     7274.99    416.04 o 
  -7   9   3      526.42      491.95     28.94 o 
  -5   9   3     4279.39     4007.83    172.48 o 
  -3   9   3        5.17       13.63     20.03 o 
  -1   9   3     1866.64     1773.40     92.90 o 
   1   9   3     1156.19     1225.25     86.58 o 
   3   9   3      447.74      524.94     55.81 o 
   5   9   3        1.36       -4.49     21.17 o 
   7   9   3      539.38      533.62     40.82 o 
   9   9   3      961.62      904.77     78.59 o 
  11   9   3       95.30       66.10     38.75 o 
  13   9   3      533.16      452.13     43.39 o 
  15   9   3       70.46      106.13     29.39 o 
  17   9   3       40.30       37.00     32.69 o 
  19   9   3        0.36       94.86     86.96 o 
 -18  10   3      103.26      114.05     32.14 o 
 -16  10   3      398.21      428.18     36.84 o 
 -14  10   3      376.62      383.36     23.98 o 
 -12  10   3       51.90       99.66     22.06 o 
 -10  10   3        0.31      -23.20     23.20 o 
  -8  10   3       25.59       40.54     22.42 o 
  -6  10   3      239.83      232.40     48.26 o 
  -4  10   3      419.77      452.35     37.02 o 
  -2  10   3      358.32      340.14     18.77 o 
   0  10   3     4878.85     4702.07    211.41 o 
   2  10   3        0.96        2.31     20.81 o 
   4  10   3     3018.98     2806.53    136.53 o 
   6  10   3      106.72      151.65     21.37 o 
   8  10   3      410.83      408.32     54.03 o 
  10  10   3       10.29      -26.64     28.33 o 
  12  10   3      394.55      358.01     41.41 o 
  14  10   3       65.37       94.09     30.25 o 
  16  10   3       65.61       51.01     46.46 o 
  18  10   3       16.04       25.71     33.96 o 
 -19  11   3        2.49       43.07     34.51 o 
 -17  11   3       94.31      111.79     27.38 o 
 -15  11   3       30.27       62.98     24.33 o 
 -13  11   3      650.81      653.68     29.87 o 
 -11  11   3      242.73      221.28     23.97 o 
  -9  11   3     2099.44     1937.11    100.74 o 
  -7  11   3     5086.07     4804.34    243.30 o 
  -5  11   3      758.76      695.93     37.00 o 
  -3  11   3     1219.82     1177.65     48.72 o 
  -1  11   3      271.13      230.62     18.71 o 
   1  11   3     2246.99     2206.90    138.25 o 
   3  11   3       30.52       23.34     25.29 o 
   5  11   3      512.46      592.68     85.95 o 
   7  11   3        7.21       14.70     21.48 o 
   9  11   3      161.53      163.98     34.50 o 
  11  11   3      149.95      120.86     28.11 o 
  13  11   3       14.63       35.96     30.57 o 
  15  11   3       23.99       40.74     57.30 o 
  17  11   3       49.32       86.15     28.98 o 
 -18  12   3      446.41      559.24     44.54 o 
 -16  12   3        0.01       -4.50     19.90 o 
 -14  12   3      207.23      293.72     23.77 o 
 -12  12   3        0.87        8.90     19.28 o 
 -10  12   3        3.85       37.18     21.66 o 
  -8  12   3     1199.89     1089.50     44.03 o 
  -6  12   3      466.98      449.88     24.85 o 
  -4  12   3      611.17      605.97     34.70 o 
  -2  12   3       63.88       93.24     19.63 o 
   0  12   3     1387.49     1472.17     72.34 o 
   2  12   3        2.25       45.83     21.94 o 
   4  12   3     1113.67     1179.59     44.24 o 
   6  12   3       14.97       26.86     22.35 o 
   8  12   3      117.41       87.39     41.17 o 
  10  12   3      235.20      248.75     40.04 o 
  12  12   3      429.50      451.59     46.26 o 
  14  12   3       17.18       67.18     26.00 o 
  16  12   3        5.34       51.08     47.70 o 
  18  12   3       12.39       99.84     56.32 o 
 -17  13   3      107.31      133.96     27.35 o 
 -15  13   3      232.21      297.01     31.82 o 
 -13  13   3      221.01      279.95     21.85 o 
 -11  13   3        2.03        5.06     25.54 o 
  -9  13   3      205.87      156.35     20.57 o 
  -7  13   3      312.97      322.24     39.72 o 
  -5  13   3     3114.07     2973.16    155.31 o 
  -3  13   3     1575.96     1410.11     61.78 o 
  -1  13   3      167.57      200.08     20.55 o 
   1  13   3     2293.89     2150.70     94.10 o 
   3  13   3     1837.23     1813.51     96.61 o 
   5  13   3        3.92        3.30     23.30 o 
   7  13   3      562.43      677.09    121.08 o 
   9  13   3      631.92      627.50     41.23 o 
  11  13   3     1163.51     1156.75     35.96 o 
  13  13   3      133.55      159.37     38.63 o 
  15  13   3       17.53       87.68     30.43 o 
  17  13   3        0.22       40.20     32.10 o 
 -18  14   3        4.54       10.59     28.44 o 
 -16  14   3       48.02      103.11     26.84 o 
 -14  14   3        5.23       58.58     30.87 o 
 -12  14   3      153.10      249.58     22.18 o 
 -10  14   3      145.10      155.89     21.17 o 
  -8  14   3     3445.44     3192.95    136.66 o 
  -6  14   3     1675.91     1604.74     81.49 o 
  -4  14   3      101.29      101.55     20.67 o 
  -2  14   3      153.33      119.80     25.33 o 
   0  14   3      217.11      238.70     20.22 o 
   2  14   3      163.47      117.72     17.82 o 
   4  14   3      216.36      254.26     25.93 o 
   6  14   3       60.87       20.99     22.91 o 
   8  14   3       45.75       94.40     24.08 o 
  10  14   3      954.15      989.82     84.29 o 
  12  14   3      763.86      775.43     34.64 o 
  14  14   3       84.55       96.08     26.46 o 
  16  14   3        0.32       36.07     43.77 o 
 -17  15   3        5.09       -6.51     27.18 o 
 -15  15   3        0.37      -23.18     23.58 o 
 -13  15   3      156.86      226.19     37.34 o 
 -11  15   3      641.99      562.86     22.75 o 
  -9  15   3        0.16        6.68     28.06 o 
  -7  15   3     2981.62     2778.90    106.36 o 
  -5  15   3       52.38       48.12     19.08 o 
  -3  15   3      212.21      221.33     18.81 o 
  -1  15   3       13.59       10.25     18.75 o 
   1  15   3      386.77      336.76     19.91 o 
   3  15   3      141.60      111.78     23.36 o 
   5  15   3       60.47       97.45     26.20 o 
   7  15   3      474.42      521.24     56.05 o 
   9  15   3      229.11      209.38     45.59 o 
  11  15   3      516.85      462.69     70.35 o 
  13  15   3       49.93       45.17     30.22 o 
  15  15   3      195.02      243.78     29.49 o 
  17  15   3        0.50       52.01     33.75 o 
 -16  16   3       24.28       47.05     24.36 o 
 -14  16   3       12.30       30.80     21.85 o 
 -12  16   3        1.38       52.74     31.26 o 
 -10  16   3     1075.04      930.95     52.84 o 
  -8  16   3        1.49       -5.60     21.22 o 
  -6  16   3       99.96      106.86     17.59 o 
  -4  16   3      615.45      600.74     44.77 o 
  -2  16   3       84.16       97.36     18.57 o 
   0  16   3      264.23      289.81     19.94 o 
   2  16   3       11.36       28.03     18.81 o 
   4  16   3        0.74       -2.41     27.95 o 
   6  16   3      208.84      230.22     26.78 o 
   8  16   3       63.05       79.27     26.62 o 
  10  16   3       65.37       78.05     25.34 o 
  12  16   3       84.54      140.87     54.88 o 
  14  16   3       27.99      -19.53     39.20 o 
  16  16   3       12.06       35.22     29.68 o 
 -17  17   3       10.60       60.29     39.53 o 
 -15  17   3        3.32       61.44     26.06 o 
 -13  17   3       36.71       42.03     22.52 o 
 -11  17   3       30.22       61.74     21.79 o 
  -9  17   3      272.77      282.78     22.06 o 
  -7  17   3      118.73      111.58     19.64 o 
  -5  17   3      139.05      143.45     18.20 o 
  -3  17   3      255.38      290.63     25.30 o 
  -1  17   3      622.24      586.15     24.00 o 
   1  17   3       13.62       14.17     22.50 o 
   3  17   3       61.01       44.82     30.39 o 
   5  17   3      491.81      530.25     29.49 o 
   7  17   3      388.77      382.89     48.51 o 
   9  17   3       17.36      -38.99     78.29 o 
  11  17   3       62.02       58.35     37.30 o 
  13  17   3       11.20       71.40     30.05 o 
  15  17   3       44.28      130.70     35.46 o 
 -16  18   3      152.77      178.10     32.03 o 
 -14  18   3      428.09      436.91     27.79 o 
 -12  18   3      630.23      634.66     45.73 o 
 -10  18   3     1414.22     1376.67     61.03 o 
  -8  18   3        6.46       23.09     16.91 o 
  -6  18   3     2178.81     2140.92     99.13 o 
  -4  18   3      576.81      595.98     24.31 o 
  -2  18   3     5884.53     5609.46    269.93 o 
   0  18   3     1644.22     1535.54     67.67 o 
   2  18   3      168.19      188.83     21.63 o 
   4  18   3      512.17      443.92     48.33 o 
   6  18   3       91.55       83.14     36.85 o 
   8  18   3      609.37      537.99     30.77 o 
  10  18   3       17.85       46.85     24.84 o 
  12  18   3       14.72        0.54     41.33 o 
  14  18   3       72.27       55.40     30.22 o 
  16  18   3       56.29      139.66     65.95 o 
 -15  19   3       32.56       69.10     30.48 o 
 -13  19   3        0.90        5.16     25.86 o 
 -11  19   3      191.26      246.54     23.44 o 
  -9  19   3        4.78        9.05     20.23 o 
  -7  19   3        9.49        8.60     20.00 o 
  -5  19   3      205.22      189.40     19.42 o 
  -3  19   3     2599.26     2363.87    123.90 o 
  -1  19   3      851.46      887.06     32.24 o 
   1  19   3      468.50      459.34     19.56 o 
   3  19   3      243.59      279.42     19.92 o 
   5  19   3      998.65      958.28     46.93 o 
   7  19   3     1412.25     1382.14     74.35 o 
   9  19   3      112.00      157.20     35.34 o 
  11  19   3       48.01       22.47     26.71 o 
  13  19   3        3.93       63.76     32.97 o 
  15  19   3       13.36       11.29     32.61 o 
 -14  20   3       32.12       69.11     30.34 o 
 -12  20   3       81.25       75.65     27.27 o 
 -10  20   3        9.35       46.68     21.03 o 
  -8  20   3        5.46       22.89     18.45 o 
  -6  20   3       60.16      102.29     25.32 o 
  -4  20   3      358.09      362.60     30.31 o 
  -2  20   3       62.93       73.78     25.06 o 
   0  20   3       90.64       60.97     16.17 o 
   2  20   3      178.31      196.10     19.68 o 
   4  20   3      110.71      211.67     27.64 o 
   6  20   3     1132.46     1123.08     63.28 o 
   8  20   3      235.29      182.98     27.72 o 
  10  20   3      125.03       67.68     52.32 o 
  12  20   3       23.63       75.92     29.64 o 
  14  20   3       35.34       40.62     28.67 o 
 -13  21   3      521.33      579.51     31.45 o 
 -11  21   3        2.42       16.61     22.04 o 
  -9  21   3      380.77      367.41     44.55 o 
  -7  21   3      621.91      641.50     33.14 o 
  -5  21   3      427.27      462.45     20.69 o 
  -3  21   3      315.90      330.69     24.43 o 
  -1  21   3     1975.36     1825.85     56.72 o 
   1  21   3       13.47       43.18     18.78 o 
   3  21   3        1.15      -26.42     29.60 o 
   5  21   3      595.39      548.63     44.58 o 
   7  21   3        8.72       -4.12     23.67 o 
   9  21   3        0.80       59.96     33.26 o 
  11  21   3       32.59       67.44     46.68 o 
  13  21   3        2.48       29.68     41.62 o 
 -14  22   3      104.58      194.61     35.69 o 
 -12  22   3      136.37      175.50     30.70 o 
 -10  22   3        0.00       94.05     36.69 o 
  -8  22   3        0.97      -20.19     20.19 o 
  -6  22   3      113.98       73.54     24.92 o 
  -4  22   3      102.33      121.82     20.20 o 
  -2  22   3        7.90       10.95     24.92 o 
   0  22   3        3.77       15.55     28.87 o 
   2  22   3        1.70      -13.62     27.77 o 
   4  22   3      107.21      119.92     19.46 o 
   6  22   3      103.52      167.41     25.57 o 
   8  22   3       21.30       35.23     26.83 o 
  10  22   3       36.10      -29.59     29.59 o 
  12  22   3       50.87      107.10     36.83 o 
 -13  23   3      255.25      286.31     30.01 o 
 -11  23   3       36.66       11.33     24.56 o 
  -9  23   3      699.21      674.55     77.93 o 
  -7  23   3        0.54      -13.74     20.53 o 
  -5  23   3       57.08       35.29     23.08 o 
  -3  23   3        0.07       36.91     26.41 o 
  -1  23   3        0.08      -11.30     29.49 o 
   1  23   3      327.49      265.94     20.62 o 
   3  23   3       16.48        2.02     19.04 o 
   5  23   3       31.60       38.24     25.87 o 
   7  23   3      147.76      163.11     37.19 o 
   9  23   3        8.61      -15.54     31.65 o 
  11  23   3       40.54       58.00     32.72 o 
 -12  24   3       16.09       77.40     29.74 o 
 -10  24   3       66.69       56.79     27.22 o 
  -8  24   3       41.27       18.73     25.78 o 
  -6  24   3       82.60       46.99     20.45 o 
  -4  24   3      112.04      141.74     22.70 o 
  -2  24   3      367.61      349.37     21.15 o 
   0  24   3       65.61       67.15     24.05 o 
   2  24   3        0.03       15.58     17.32 o 
   4  24   3       65.37      100.62     21.92 o 
   6  24   3       36.80       60.32     30.91 o 
   8  24   3       42.76        1.49     28.05 o 
  10  24   3        1.77        4.83     29.40 o 
  12  24   3       71.73       29.09     47.70 o 
 -11  25   3       10.28        9.90     37.00 o 
  -9  25   3      126.95      100.79     31.14 o 
  -7  25   3        0.01       -1.42     27.88 o 
  -5  25   3        1.29       26.03     28.58 o 
  -3  25   3      153.79      155.76     20.42 o 
  -1  25   3      115.84      135.11     22.41 o 
   1  25   3      309.92      334.66     30.31 o 
   3  25   3      386.14      396.73     26.79 o 
   5  25   3      144.48      124.21     26.76 o 
   7  25   3      271.07      249.35     33.17 o 
   9  25   3       10.31       -7.39     47.31 o 
  11  25   3        0.02      -65.95     65.95 o 
 -10  26   3       50.61       -5.53     27.73 o 
  -8  26   3       35.76       85.33     27.33 o 
  -6  26   3      528.87      521.69     34.51 o 
  -4  26   3        0.15      -12.39     22.80 o 
  -2  26   3      439.84      485.96     22.46 o 
   0  26   3       23.26       30.65     27.18 o 
   2  26   3       57.61       93.31     19.82 o 
   4  26   3       64.18       81.40     22.69 o 
   6  26   3       54.91       65.73     36.52 o 
   8  26   3        1.21       14.25     31.41 o 
  10  26   3       42.19       39.25     33.48 o 
  -9  27   3       39.20       57.37     33.73 o 
  -7  27   3      111.70      161.41     23.29 o 
  -5  27   3       30.53       33.46     31.90 o 
  -3  27   3       20.36       56.40     27.40 o 
  -1  27   3        6.59       43.13     21.25 o 
   1  27   3      106.95      149.79     29.90 o 
   3  27   3       36.25       32.45     21.95 o 
   5  27   3       12.27       32.51     30.69 o 
   7  27   3       21.39       66.22     66.97 o 
  -8  28   3        7.85      107.33     71.77 o 
  -6  28   3       60.26       45.38     22.99 o 
  -4  28   3        6.54        9.89     23.73 o 
  -2  28   3       52.51       75.85     24.58 o 
   0  28   3       50.78       76.66     22.65 o 
   2  28   3        8.47       21.45     23.28 o 
   4  28   3       10.99       48.16     22.65 o 
   6  28   3        1.83       45.18     35.84 o 
  -5  29   3      178.46      275.36     41.63 o 
  -3  29   3      304.63      296.72     24.24 o 
  -1  29   3        1.30       39.30     27.13 o 
   1  29   3       26.14       36.40     23.66 o 
   3  29   3       15.71       29.41     24.65 o 
   5  29   3        3.83       27.75     27.51 o 
  -2  30   3      129.45      187.30     26.86 o 
   0  30   3      109.20      172.78     28.65 o 
   2  30   3        6.68      107.22     47.69 o 
 -18   0   4     1011.94      938.10    128.34 o 
 -16   0   4        5.56       42.00     36.82 o 
 -14   0   4     2157.54     1918.85     96.02 o 
 -12   0   4      743.50      682.83     31.11 o 
 -10   0   4    12467.58    11065.43    688.59 o 
  -8   0   4        1.09      -13.20     37.28 o 
  -6   0   4     9831.44     9849.15    794.63 o 
  -4   0   4     3689.76     4181.35     62.72 o 
  -2   0   4       78.83      149.36     53.67 o 
   0   0   4     2048.53     2292.73     58.84 o 
   2   0   4    24024.79    18725.50  10504.78 o 
   4   0   4    24525.43    25722.63    173.28 o 
   6   0   4      383.53      439.12     37.48 o 
   8   0   4       16.46        1.72     30.25 o 
  10   0   4      175.93      227.88     38.20 o 
  12   0   4      517.40      527.14     39.31 o 
  14   0   4       55.09       89.15     41.38 o 
  16   0   4      386.72      372.10     48.17 o 
  18   0   4       30.93       29.74     50.71 o 
 -19   1   4      166.68      158.75     26.74 o 
 -17   1   4       65.70       54.58     27.84 o 
 -15   1   4      814.92      744.92     31.64 o 
 -13   1   4        0.80       10.33     24.58 o 
 -11   1   4      336.89      367.89     39.85 o 
  -9   1   4      902.84      850.37     28.71 o 
  -7   1   4       79.25       76.59     29.48 o 
  -5   1   4     3184.08     3382.49    300.98 o 
  -3   1   4      639.49      553.80     31.93 o 
  -1   1   4     6745.84     7144.09    102.16 o 
   1   1   4     6803.33     7313.69   1827.46 o 
   3   1   4    23713.00    23672.96   3703.79 o 
   5   1   4      248.94      278.36     25.44 o 
   7   1   4     1378.48     1325.37     26.55 o 
   9   1   4      455.31      431.03     26.14 o 
  11   1   4      286.05      231.98     26.38 o 
  13   1   4        1.63      -10.30     25.70 o 
  15   1   4      127.56      133.49     27.07 o 
  17   1   4        5.33       23.15     30.34 o 
  19   1   4        2.07       58.28     39.71 o 
 -18   2   4       51.86       41.79     24.72 o 
 -16   2   4      352.17      290.18     59.72 o 
 -14   2   4      442.49      385.25     51.91 o 
 -12   2   4      351.10      292.26     61.03 o 
 -10   2   4       19.11       -8.18     23.90 o 
  -8   2   4      420.49      317.15     71.99 o 
  -6   2   4     1662.23     1767.92    248.28 o 
  -4   2   4        2.26       28.04     30.15 o 
  -2   2   4     1114.09     1208.82     67.27 o 
   0   2   4      105.67      166.57     30.69 o 
   2   2   4    16391.07    17653.96    241.53 o 
   4   2   4     3212.73     3355.01    506.20 o 
   6   2   4       26.99       53.66     25.15 o 
   8   2   4        3.93        3.52     26.80 o 
  10   2   4       49.75       74.62     32.46 o 
  12   2   4       53.52       53.61     26.69 o 
  14   2   4        5.85       35.63     26.53 o 
  16   2   4       89.09       35.23     29.67 o 
  18   2   4        4.44       63.07     37.15 o 
 -19   3   4       11.54       26.00     27.35 o 
 -17   3   4      411.81      396.24     25.07 o 
 -15   3   4       81.48       58.08     20.94 o 
 -13   3   4      619.93      574.53     74.64 o 
 -11   3   4        7.76       30.16     17.79 o 
  -9   3   4      416.89      416.39     22.89 o 
  -7   3   4     2666.78     2756.49    130.61 o 
  -5   3   4     5360.59     5781.54    569.04 o 
  -3   3   4       34.99       11.06     28.64 o 
  -1   3   4        5.46       34.31     26.33 o 
   1   3   4      115.96      146.73     23.72 o 
   3   3   4     6400.50     6939.77     93.23 o 
   5   3   4      629.53      704.23     27.43 o 
   7   3   4       84.48       43.44     26.87 o 
   9   3   4        2.22       18.73     26.47 o 
  11   3   4      907.93      922.50     30.01 o 
  13   3   4      120.15      182.03     27.55 o 
  15   3   4        0.34      -15.22     29.36 o 
  17   3   4       12.99       15.76     30.98 o 
  19   3   4        4.97       73.27     82.44 o 
 -18   4   4       53.05       16.25     26.30 o 
 -16   4   4      793.62      761.95     55.70 o 
 -14   4   4       42.43       26.61     22.07 o 
 -12   4   4     2762.89     2652.95    153.57 o 
 -10   4   4       80.46       98.35     25.37 o 
  -8   4   4        0.35       23.24     23.21 o 
  -6   4   4     1915.01     1936.57    154.86 o 
  -4   4   4      150.40      129.06     26.67 o 
  -2   4   4      452.68      429.50     28.39 o 
   0   4   4     2950.26     2975.27    522.43 o 
   2   4   4      369.33      328.57     26.35 o 
   4   4   4      196.31      177.16     25.08 o 
   6   4   4      372.71      403.52     27.11 o 
   8   4   4       56.27       54.67     29.69 o 
  10   4   4       15.13        0.60     21.15 o 
  12   4   4      219.65      177.47     29.57 o 
  14   4   4        0.62       10.69     26.01 o 
  16   4   4       45.57        8.96     35.97 o 
  18   4   4      137.13      121.16     33.06 o 
 -19   5   4       29.84       95.79     28.42 o 
 -17   5   4      380.10      414.67     31.90 o 
 -15   5   4      435.99      453.77     41.09 o 
 -13   5   4      874.45      873.36     60.29 o 
 -11   5   4     1302.41     1269.10     64.46 o 
  -9   5   4     4159.32     4101.03    269.56 o 
  -7   5   4      518.56      386.20     37.69 o 
  -5   5   4      316.29      364.16     23.22 o 
  -3   5   4     3517.75     3765.53    193.27 o 
  -1   5   4      164.41      140.26     21.36 o 
   1   5   4        2.14      -22.59     25.33 o 
   3   5   4      264.34      273.07     28.46 o 
   5   5   4       42.10       20.52     23.42 o 
   7   5   4        0.20       19.80     29.66 o 
   9   5   4     1163.68     1158.37     43.98 o 
  11   5   4       17.17       51.03     29.78 o 
  13   5   4       25.33       22.57     31.91 o 
  15   5   4      286.18      340.41     45.26 o 
  17   5   4       93.84      111.02     32.53 o 
 -18   6   4       79.66      124.40     27.07 o 
 -16   6   4      124.15      127.10     28.00 o 
 -14   6   4        9.33       73.84     34.03 o 
 -12   6   4      167.83      143.20     23.69 o 
 -10   6   4      808.24      706.32     28.84 o 
  -8   6   4       64.94       89.14     38.84 o 
  -6   6   4       38.96       28.19     27.15 o 
  -4   6   4     2353.28     2608.00    177.78 o 
  -2   6   4       97.97      103.55     26.95 o 
   0   6   4      598.42      629.57     55.90 o 
   2   6   4      211.54      191.24     22.83 o 
   4   6   4      415.51      417.37     25.80 o 
   6   6   4      339.02      351.22     23.48 o 
   8   6   4       41.75       50.15     27.46 o 
  10   6   4      364.18      345.56     27.28 o 
  12   6   4        2.40      -21.17     31.56 o 
  14   6   4        7.72       21.96     33.53 o 
  16   6   4      155.81      119.53     27.60 o 
  18   6   4       68.71       92.28     31.12 o 
 -19   7   4       69.29       96.63     29.32 o 
 -17   7   4      329.51      412.54     57.77 o 
 -15   7   4      208.73      155.25     25.81 o 
 -13   7   4      134.29      177.37     22.49 o 
 -11   7   4      259.38      338.14     38.64 o 
  -9   7   4      718.81      621.65     33.29 o 
  -7   7   4      491.26      492.09     29.86 o 
  -5   7   4     3939.20     4117.34    326.26 o 
  -3   7   4     4597.19     4737.66    322.25 o 
  -1   7   4     3579.46     3479.98    139.33 o 
   1   7   4       89.71       83.56     25.00 o 
   3   7   4      487.35      486.12     22.58 o 
   5   7   4        0.00       10.02     23.76 o 
   7   7   4      288.90      341.06     27.90 o 
   9   7   4      225.94      261.93     30.98 o 
  11   7   4      355.04      306.20     23.51 o 
  13   7   4        6.73       13.20     37.58 o 
  15   7   4        1.21       11.91     42.45 o 
  17   7   4        0.67       43.74     28.15 o 
 -18   8   4       33.37       44.13     32.43 o 
 -16   8   4        3.94       74.82     26.98 o 
 -14   8   4       34.20       77.89     22.95 o 
 -12   8   4      124.19      148.57     24.84 o 
 -10   8   4      462.04      445.38     24.24 o 
  -8   8   4        3.20       37.11     25.28 o 
  -6   8   4      153.63      174.14     39.20 o 
  -4   8   4      819.85      882.05     55.68 o 
  -2   8   4     3437.17     3735.32     76.33 o 
   0   8   4      482.40      435.25     32.38 o 
   2   8   4     2262.58     2101.73    306.71 o 
   4   8   4      769.57      725.78     20.32 o 
   6   8   4      358.18      332.38     31.81 o 
   8   8   4     1530.37     1510.06     61.46 o 
  10   8   4       68.94       80.66     22.24 o 
  12   8   4        2.29       50.02     27.69 o 
  14   8   4       17.30      -16.90     45.13 o 
  16   8   4        9.32      -44.61     44.61 o 
  18   8   4       13.23       27.18     35.81 o 
 -17   9   4        0.07      -13.85     32.29 o 
 -15   9   4        9.61       15.16     27.62 o 
 -13   9   4      364.20      362.69     29.13 o 
 -11   9   4      497.04      481.33     42.00 o 
  -9   9   4      135.16      182.37     32.68 o 
  -7   9   4        8.27        7.76     26.05 o 
  -5   9   4      178.40      153.42     33.86 o 
  -3   9   4      128.27      138.00     35.00 o 
  -1   9   4      597.40      549.84     32.20 o 
   1   9   4      125.49      205.48     25.10 o 
   3   9   4      222.79      282.38     56.43 o 
   5   9   4      174.25      155.76     19.53 o 
   7   9   4       14.90       18.87     24.79 o 
   9   9   4      200.73      202.69     21.81 o 
  11   9   4      135.57      159.35     25.46 o 
  13   9   4       23.46      -10.50     33.11 o 
  15   9   4       12.35      -33.19     33.19 o 
  17   9   4        1.59       -8.52     44.98 o 
 -18  10   4       36.14       68.85     32.50 o 
 -16  10   4        0.24      -15.75     28.19 o 
 -14  10   4      199.75      229.55     25.76 o 
 -12  10   4       71.40       94.83     24.50 o 
 -10  10   4      942.11      907.64     46.14 o 
  -8  10   4       71.53       83.63     25.97 o 
  -6  10   4      663.74      615.41     61.86 o 
  -4  10   4      389.12      483.15     42.95 o 
  -2  10   4      661.41      658.00     32.74 o 
   0  10   4       10.00       26.23     26.41 o 
   2  10   4      810.31      831.65     49.23 o 
   4  10   4     1181.77     1263.08     61.52 o 
   6  10   4      102.80      134.45     36.92 o 
   8  10   4        0.71       21.00     23.60 o 
  10  10   4       80.00       90.56     30.77 o 
  12  10   4        0.13       14.06     29.53 o 
  14  10   4       21.45       11.48     44.23 o 
  16  10   4       40.35       75.14     46.45 o 
  18  10   4        0.70       26.51     59.48 o 
 -17  11   4       23.97       59.52     30.63 o 
 -15  11   4      208.88      271.21     27.61 o 
 -13  11   4       24.43       31.79     25.51 o 
 -11  11   4      171.26      162.93     20.15 o 
  -9  11   4       40.82       31.88     25.85 o 
  -7  11   4      623.70      548.21     37.62 o 
  -5  11   4      734.13      711.40     63.83 o 
  -3  11   4      348.96      362.25     24.20 o 
  -1  11   4     1566.02     1528.87     67.18 o 
   1  11   4     1079.14     1154.85     44.31 o 
   3  11   4     2041.42     1990.50    138.68 o 
   5  11   4     1009.78     1037.94     48.02 o 
   7  11   4      835.14      838.81     44.29 o 
   9  11   4       11.91        5.78     50.89 o 
  11  11   4       49.48      -19.71     24.75 o 
  13  11   4       60.17       75.11     39.34 o 
  15  11   4        0.01       56.95     30.87 o 
  17  11   4       13.33       40.97     36.56 o 
 -18  12   4      165.82      195.94     34.21 o 
 -16  12   4      305.99      301.06     30.54 o 
 -14  12   4     1131.97     1117.02     72.23 o 
 -12  12   4      180.42      172.72     32.21 o 
 -10  12   4      881.48      950.96     46.14 o 
  -8  12   4       62.16       66.20     19.40 o 
  -6  12   4     1945.60     1756.21    186.02 o 
  -4  12   4     2080.71     1929.25     77.06 o 
  -2  12   4     2075.69     2118.11    137.58 o 
   0  12   4     1861.40     1699.41     98.24 o 
   2  12   4     1702.62     1716.51     98.18 o 
   4  12   4      462.24      441.13     63.09 o 
   6  12   4      554.10      519.50     27.45 o 
   8  12   4      166.10      186.53     21.75 o 
  10  12   4      161.58      188.35     25.40 o 
  12  12   4       45.21       55.27     25.22 o 
  14  12   4        0.42       37.95     29.72 o 
  16  12   4        6.66      -13.77     29.40 o 
 -17  13   4      126.18      179.74     31.74 o 
 -15  13   4       47.83       70.42     28.60 o 
 -13  13   4        0.76       11.97     20.84 o 
 -11  13   4       27.93       14.11     26.09 o 
  -9  13   4        6.93       42.94     19.10 o 
  -7  13   4       13.26       18.62     17.82 o 
  -5  13   4     1829.81     1747.24     87.31 o 
  -3  13   4      825.35      802.65     44.72 o 
  -1  13   4      197.25      183.39     25.01 o 
   1  13   4        0.65      -19.65     23.25 o 
   3  13   4     2107.57     2158.93    121.79 o 
   5  13   4       53.94       78.24     20.43 o 
   7  13   4      254.97      259.59     27.32 o 
   9  13   4      311.27      308.09     40.16 o 
  11  13   4      999.56      835.38     74.82 o 
  13  13   4        6.60       24.78     30.15 o 
  15  13   4        0.68      -16.80     26.74 o 
  17  13   4        0.10       -8.73    114.77 o 
 -16  14   4        2.92       -4.90     30.19 o 
 -14  14   4      452.28      505.14     32.57 o 
 -12  14   4      347.40      355.03     38.54 o 
 -10  14   4      448.06      423.94     32.35 o 
  -8  14   4       38.21       36.67     19.94 o 
  -6  14   4     3373.25     2992.82    283.13 o 
  -4  14   4      157.40      177.11     21.39 o 
  -2  14   4      793.69      790.58     68.31 o 
   0  14   4      625.71      672.35     29.89 o 
   2  14   4      116.90      177.91     25.36 o 
   4  14   4       71.97       97.89     32.49 o 
   6  14   4      258.56      259.41     20.20 o 
   8  14   4      204.43      246.67     32.55 o 
  10  14   4        2.57       98.77     62.90 o 
  12  14   4      401.89      371.82     76.21 o 
  14  14   4       19.04        0.44     32.36 o 
  16  14   4       20.78       43.21     37.45 o 
 -17  15   4      124.91      162.33     31.10 o 
 -15  15   4       17.96      -10.89     26.69 o 
 -13  15   4      340.76      383.06     31.44 o 
 -11  15   4      543.77      521.66     48.64 o 
  -9  15   4      519.31      473.70     20.87 o 
  -7  15   4      105.12      109.45     17.69 o 
  -5  15   4      373.00      379.23     31.76 o 
  -3  15   4     3075.07     2907.75    135.56 o 
  -1  15   4       79.38      107.56     22.97 o 
   1  15   4      181.77      180.12     18.88 o 
   3  15   4       52.79       58.08     21.59 o 
   5  15   4       32.31       40.23     21.99 o 
   7  15   4       37.92       54.64     23.65 o 
   9  15   4      617.69      635.00     26.25 o 
  11  15   4        9.81       81.96     54.59 o 
  13  15   4       64.18       56.27     32.76 o 
  15  15   4       38.93       62.52     35.45 o 
 -16  16   4       52.53       55.84     27.24 o 
 -14  16   4      111.62      118.69     28.34 o 
 -12  16   4      143.17      171.94     28.85 o 
 -10  16   4       17.48       21.45     18.47 o 
  -8  16   4      968.35      904.45    106.02 o 
  -6  16   4       98.55       72.68     24.18 o 
  -4  16   4      160.89      159.89     18.23 o 
  -2  16   4      226.64      250.93     17.71 o 
   0  16   4     2554.04     2533.67    163.50 o 
   2  16   4      857.77      857.03     79.63 o 
   4  16   4      528.80      511.06     25.85 o 
   6  16   4     1342.12     1332.91     59.84 o 
   8  16   4      122.32      212.28     28.93 o 
  10  16   4        0.08      -10.15     40.49 o 
  12  16   4        0.08       36.44     27.20 o 
  14  16   4       25.37        5.28     31.85 o 
 -15  17   4       23.27       25.76     36.49 o 
 -13  17   4       81.98      151.05     49.77 o 
 -11  17   4       59.85       80.61     23.05 o 
  -9  17   4      154.76      105.38     22.83 o 
  -7  17   4     1419.21     1282.53    147.77 o 
  -5  17   4     2015.69     1943.30    109.74 o 
  -3  17   4        5.43       16.25     18.43 o 
  -1  17   4      363.23      384.08     23.71 o 
   1  17   4       94.65      136.67     23.66 o 
   3  17   4       16.70       -3.04     21.00 o 
   5  17   4       31.46       23.92     32.38 o 
   7  17   4        0.44       -8.79     24.90 o 
   9  17   4        3.90      -42.02     42.02 o 
  11  17   4      215.45      173.48     27.17 o 
  13  17   4       50.26       71.96     28.76 o 
  15  17   4       13.52       73.04     35.91 o 
 -14  18   4      438.94      556.79     34.53 o 
 -12  18   4        0.00        4.67     23.65 o 
 -10  18   4      217.45      252.78     31.87 o 
  -8  18   4       53.41       48.38     26.12 o 
  -6  18   4      455.86      492.16     22.02 o 
  -4  18   4      386.94      372.63     19.40 o 
  -2  18   4     1265.02     1246.37     63.24 o 
   0  18   4        3.15        4.65     18.11 o 
   2  18   4        5.38        1.41     21.44 o 
   4  18   4      104.31      136.73     20.58 o 
   6  18   4       20.18       21.36     35.28 o 
   8  18   4      251.71      227.51     28.10 o 
  10  18   4      165.81      189.14     47.32 o 
  12  18   4      100.57       52.74     28.06 o 
  14  18   4       12.67       15.62     34.87 o 
 -15  19   4       74.66       47.76     34.77 o 
 -13  19   4       36.28       36.48     30.44 o 
 -11  19   4       18.04       16.15     25.28 o 
  -9  19   4       14.13       72.29     22.56 o 
  -7  19   4        7.70       18.83     26.18 o 
  -5  19   4        2.11       36.18     25.01 o 
  -3  19   4       83.59      112.34     26.14 o 
  -1  19   4      786.72      747.22     51.42 o 
   1  19   4      251.58      228.59     23.43 o 
   3  19   4      677.95      669.68     62.51 o 
   5  19   4      277.44      201.62     25.60 o 
   7  19   4       58.77       72.89     25.15 o 
   9  19   4      149.18      183.32     41.98 o 
  11  19   4        3.64       -1.54     55.99 o 
  13  19   4        0.46       53.14     32.53 o 
 -14  20   4       29.92       51.53     28.13 o 
 -12  20   4        0.61       34.15     29.38 o 
 -10  20   4      368.68      413.70     45.94 o 
  -8  20   4       87.78       55.00     23.61 o 
  -6  20   4      249.35      259.98     19.33 o 
  -4  20   4      674.75      707.96     27.81 o 
  -2  20   4      149.18      183.83     19.21 o 
   0  20   4       78.51       77.35     20.39 o 
   2  20   4       59.59      113.88     23.42 o 
   4  20   4       12.44       48.92     24.60 o 
   6  20   4       51.76      118.15     23.72 o 
   8  20   4      358.14      379.97     29.22 o 
  10  20   4      120.48      111.24     31.14 o 
  12  20   4       37.16       94.02     33.01 o 
 -13  21   4      147.24      177.23     35.11 o 
 -11  21   4        4.92      -16.48     24.02 o 
  -9  21   4       30.45       13.19     23.62 o 
  -7  21   4       52.50       67.56     24.77 o 
  -5  21   4        0.34       36.16     18.60 o 
  -3  21   4       57.03       77.15     34.73 o 
  -1  21   4       95.01       57.61     28.58 o 
   1  21   4       24.02       52.69     22.05 o 
   3  21   4       42.53       -8.66     20.54 o 
   5  21   4       68.37       99.94     41.72 o 
   7  21   4       23.31        5.60     24.85 o 
   9  21   4        1.43      -22.58     42.07 o 
  11  21   4        1.02       50.13     33.92 o 
  13  21   4        4.04       57.49     29.59 o 
 -12  22   4        0.23      -22.64     28.99 o 
 -10  22   4        8.38        1.99     22.28 o 
  -8  22   4        0.34       48.65     20.56 o 
  -6  22   4       10.42        4.45     21.02 o 
  -4  22   4      148.12      182.55     19.05 o 
  -2  22   4        4.07       13.48     20.33 o 
   0  22   4      309.21      349.22     20.55 o 
   2  22   4      202.97      215.83     18.90 o 
   4  22   4      332.63      279.78     31.66 o 
   6  22   4       14.45       -2.45     22.91 o 
   8  22   4        8.25       -5.30     48.74 o 
  10  22   4        1.81      -34.23     34.23 o 
  12  22   4        1.65       39.36     34.06 o 
 -11  23   4        9.02       60.59     30.60 o 
  -9  23   4       62.09       27.29     23.39 o 
  -7  23   4      247.04      270.67     23.28 o 
  -5  23   4        9.00      -21.07     21.07 o 
  -3  23   4       10.93       12.56     40.29 o 
  -1  23   4      425.99      376.74     31.08 o 
   1  23   4       12.79       53.03     19.81 o 
   3  23   4      187.98      153.97     26.57 o 
   5  23   4        8.22       32.73     31.51 o 
   7  23   4      146.25      101.86     21.50 o 
   9  23   4       12.11      -13.10     83.40 o 
  11  23   4       13.78       49.28     37.07 o 
 -10  24   4      189.18      234.87     27.19 o 
  -8  24   4       20.14       17.68     23.10 o 
  -6  24   4      275.39      355.13     22.64 o 
  -4  24   4      222.92      221.15     20.21 o 
  -2  24   4       15.58       30.95     21.88 o 
   0  24   4      179.28      181.64     20.39 o 
   2  24   4       13.54        2.09     22.78 o 
   4  24   4       40.59       95.56     28.99 o 
   6  24   4        0.14       -6.32     33.19 o 
   8  24   4       17.58      -13.14     31.35 o 
  10  24   4       12.18      107.54     32.09 o 
  -9  25   4      199.25      235.18     35.13 o 
  -7  25   4       80.31       54.53     23.10 o 
  -5  25   4        0.06        7.14     23.56 o 
  -3  25   4        0.08       10.77     22.46 o 
  -1  25   4       62.10       97.46     22.16 o 
   1  25   4       40.50       45.57     28.43 o 
   3  25   4       44.85      107.77     23.41 o 
   5  25   4        0.33       40.76     33.19 o 
   7  25   4       63.21       40.48     23.91 o 
   9  25   4        1.45      -25.10     36.21 o 
  -8  26   4       27.66       41.87     24.57 o 
  -6  26   4       20.13        1.77     24.07 o 
  -4  26   4        2.06       61.60     21.90 o 
  -2  26   4       64.96       93.57     23.11 o 
   0  26   4       69.03      130.77     44.94 o 
   2  26   4      148.40      215.02     28.43 o 
   4  26   4       69.66       94.60     46.32 o 
   6  26   4       97.85      116.97     58.08 o 
   8  26   4        1.01       46.13     31.65 o 
  -7  27   4       57.24       56.84     24.24 o 
  -5  27   4       86.99      143.01     27.81 o 
  -3  27   4       39.85       80.14     30.22 o 
  -1  27   4       51.22       93.08     23.27 o 
   1  27   4       29.14       31.43     28.48 o 
   3  27   4      248.02      283.43     24.76 o 
   5  27   4        3.24       75.91     29.20 o 
   7  27   4        6.21        7.18     69.07 o 
  -4  28   4      105.67      147.90     27.23 o 
  -2  28   4       26.87       12.00     25.46 o 
   0  28   4      107.83      105.82     23.44 o 
   2  28   4       21.12       85.04     25.30 o 
   4  28   4       56.77       38.16     28.30 o 
  -1  29   4        2.01       29.93     25.30 o 
   1  29   4       87.92      162.57     47.69 o 
 -19   1   5       23.08       15.60     42.29 o 
 -17   1   5        8.05       10.34     22.02 o 
 -15   1   5       55.65       34.25     22.84 o 
 -13   1   5       29.18       -3.40     25.94 o 
 -11   1   5      295.37      271.84     25.64 o 
  -9   1   5       23.04       24.45     52.09 o 
  -7   1   5      811.24      755.72    165.65 o 
  -5   1   5       13.10       -4.94     77.59 o 
  -3   1   5      439.93      555.98     69.32 o 
  -1   1   5      412.73      481.43     35.20 o 
   1   1   5     1369.66     1569.81     28.41 o 
   3   1   5      427.98      432.94     39.38 o 
   5   1   5       80.85       91.88     25.11 o 
   7   1   5      338.30      319.65     25.59 o 
   9   1   5      181.34      193.58     26.30 o 
  11   1   5        0.01       -5.51     27.62 o 
  13   1   5        0.77       42.65     26.87 o 
  15   1   5        2.37       -1.22     30.62 o 
  17   1   5        3.97       46.23     35.48 o 
 -18   2   5        0.06       14.08     27.84 o 
 -16   2   5       95.82      114.16     25.45 o 
 -14   2   5        0.64       30.24     21.99 o 
 -12   2   5      463.20      474.06     27.81 o 
 -10   2   5       35.68       41.80     23.27 o 
  -8   2   5      224.83      217.92     24.68 o 
  -6   2   5        5.85       -1.62     40.16 o 
  -4   2   5     2058.96     2267.40    263.32 o 
  -2   2   5     1107.37      955.54     57.28 o 
   0   2   5      725.95      809.94     24.16 o 
   2   2   5      257.34      240.05     22.94 o 
   4   2   5      519.99      517.38     43.46 o 
   6   2   5       80.86       42.45     19.93 o 
   8   2   5      336.92      330.20     58.61 o 
  10   2   5       77.29       56.02     30.21 o 
  12   2   5       53.21       82.30     26.47 o 
  14   2   5        5.98       51.95     29.24 o 
  16   2   5       36.88        5.55     29.70 o 
  18   2   5        1.38       40.73     54.64 o 
 -17   3   5      185.83      163.52     35.67 o 
 -15   3   5      339.40      371.99     43.21 o 
 -13   3   5       32.49       49.76     23.49 o 
 -11   3   5       42.88       27.81     21.21 o 
  -9   3   5        8.52       39.32     27.60 o 
  -7   3   5      875.10      875.61     53.34 o 
  -5   3   5      641.50      633.20     42.01 o 
  -3   3   5     1621.38     1592.17    160.55 o 
  -1   3   5      261.64      294.32     29.30 o 
   1   3   5      137.87      176.95     34.80 o 
   3   3   5      231.03      225.54     25.73 o 
   5   3   5        5.71       45.13     28.29 o 
   7   3   5      553.23      544.18     40.64 o 
   9   3   5       56.22       30.87     25.87 o 
  11   3   5      475.00      407.02     75.31 o 
  13   3   5       20.73        8.67     20.14 o 
  15   3   5       60.50       72.76     34.07 o 
  17   3   5        3.89       16.62     41.47 o 
 -18   4   5      176.92      211.49     29.47 o 
 -16   4   5      191.39      217.41     25.15 o 
 -14   4   5      243.00      276.12     24.23 o 
 -12   4   5      912.58      838.20     37.72 o 
 -10   4   5     3198.75     3187.88    174.72 o 
  -8   4   5      666.43      538.34     62.07 o 
  -6   4   5      236.26      208.92     27.18 o 
  -4   4   5      140.27      125.15     29.69 o 
  -2   4   5       62.65       34.13     21.37 o 
   0   4   5        0.10      -25.15     25.15 o 
   2   4   5      326.64      368.79     43.68 o 
   4   4   5      109.47      155.52     25.30 o 
   6   4   5       16.90       50.14     29.21 o 
   8   4   5      174.72      176.33     28.64 o 
  10   4   5       23.57       29.98     30.08 o 
  12   4   5        0.17      -17.61     29.25 o 
  14   4   5        1.25       -8.31     32.93 o 
  16   4   5       47.35       30.06     38.27 o 
 -17   5   5        0.03        8.14     25.42 o 
 -15   5   5       90.69      128.21     27.18 o 
 -13   5   5       63.44       10.98     22.22 o 
 -11   5   5      180.11      213.87     43.96 o 
  -9   5   5     2713.05     2822.23    399.58 o 
  -7   5   5       36.15       54.99     29.37 o 
  -5   5   5     2677.76     2738.81    234.83 o 
  -3   5   5      212.04      216.99     58.61 o 
  -1   5   5     3423.00     3421.70    186.92 o 
   1   5   5       31.90       64.88     22.50 o 
   3   5   5      846.40      838.85     48.90 o 
   5   5   5        0.86       41.29     29.08 o 
   7   5   5        7.27       21.35     23.71 o 
   9   5   5       68.06      117.83     25.39 o 
  11   5   5        6.82       42.38     26.82 o 
  13   5   5       35.15      -17.29     33.19 o 
  15   5   5       18.55      -17.41     35.39 o 
  17   5   5      145.21       79.07     41.65 o 
 -18   6   5      711.37      783.19     55.11 o 
 -16   6   5      291.29      312.11     26.73 o 
 -14   6   5     1056.95     1086.46     75.39 o 
 -12   6   5      849.27      841.18     58.71 o 
 -10   6   5     2178.67     2124.66    114.16 o 
  -8   6   5     3917.59     4097.48    267.36 o 
  -6   6   5      838.02      865.61     80.89 o 
  -4   6   5     1212.11     1117.41     70.22 o 
  -2   6   5      781.33      813.90     66.32 o 
   0   6   5       35.50       10.14     22.28 o 
   2   6   5       66.55      102.58     40.22 o 
   4   6   5      181.22      113.09     25.42 o 
   6   6   5        4.42      -25.52     25.52 o 
   8   6   5      222.52      193.98     29.33 o 
  10   6   5       43.89       48.14     25.38 o 
  12   6   5      192.35      222.37     56.98 o 
  14   6   5        4.67      -24.68     24.68 o 
  16   6   5      169.77      182.20     34.15 o 
 -17   7   5       60.66       56.55     28.68 o 
 -15   7   5      117.26      115.57     24.96 o 
 -13   7   5      101.15       98.89     23.57 o 
 -11   7   5      337.71      328.02     29.21 o 
  -9   7   5     1405.49     1343.72     37.67 o 
  -7   7   5       26.07       28.46     30.33 o 
  -5   7   5     2234.09     2116.25    191.72 o 
  -3   7   5      149.21      211.22     27.75 o 
  -1   7   5     1186.75     1183.43     72.33 o 
   1   7   5      518.02      520.24     22.82 o 
   3   7   5      660.97      656.68     44.18 o 
   5   7   5      363.30      344.96     35.65 o 
   7   7   5      258.68      283.39     28.89 o 
   9   7   5       19.08       37.82     23.84 o 
  11   7   5        9.91       22.05     20.26 o 
  13   7   5       16.43       19.68     27.28 o 
  15   7   5       67.30       88.90     30.72 o 
  17   7   5        7.26        9.85     33.59 o 
 -18   8   5      237.80      260.21     30.57 o 
 -16   8   5      163.15      160.81     26.75 o 
 -14   8   5      561.22      492.67     38.54 o 
 -12   8   5      158.87      194.05     26.74 o 
 -10   8   5      278.44      246.29     24.86 o 
  -8   8   5        8.53       16.44     60.87 o 
  -6   8   5      426.72      488.65     91.55 o 
  -4   8   5      106.93      168.34     24.82 o 
  -2   8   5      558.52      500.26     24.03 o 
   0   8   5        0.74       60.11     30.70 o 
   2   8   5     1487.14     1506.85     89.20 o 
   4   8   5        1.05       11.07     22.68 o 
   6   8   5      613.22      657.67     33.57 o 
   8   8   5      131.35      137.09     20.25 o 
  10   8   5        4.10      -12.42     23.16 o 
  12   8   5       24.75       51.32     22.13 o 
  14   8   5        4.17       27.61     31.29 o 
  16   8   5       14.98       52.99     50.60 o 
 -17   9   5       27.78       -0.28     28.31 o 
 -15   9   5      470.93      485.65     26.96 o 
 -13   9   5        4.05      -20.22     32.11 o 
 -11   9   5      990.61     1049.57    105.20 o 
  -9   9   5      195.88      198.03     25.85 o 
  -7   9   5     2979.35     2713.73    198.44 o 
  -5   9   5        9.10       56.80     29.10 o 
  -3   9   5      532.87      551.79     52.99 o 
  -1   9   5      364.22      326.45     35.35 o 
   1   9   5        4.45       45.70     20.74 o 
   3   9   5      113.79      108.72     19.66 o 
   5   9   5        7.24       38.77     19.45 o 
   7   9   5      282.95      290.48     21.70 o 
   9   9   5       20.43       50.99     22.78 o 
  11   9   5      183.99      147.78     25.75 o 
  13   9   5        1.03      -30.72     30.72 o 
  15   9   5       47.96      143.40     67.18 o 
  17   9   5        2.29       38.61     43.78 o 
 -16  10   5       25.83       23.53     28.43 o 
 -14  10   5        7.38       73.81     26.82 o 
 -12  10   5        8.91       40.46     42.45 o 
 -10  10   5      122.22      154.02     54.44 o 
  -8  10   5      732.02      693.65     66.35 o 
  -6  10   5      634.02      610.29     60.92 o 
  -4  10   5       13.21       66.55     22.36 o 
  -2  10   5      279.85      291.78     27.12 o 
   0  10   5      148.32      191.18     25.90 o 
   2  10   5      990.76      979.83    134.13 o 
   4  10   5      316.61      353.03     23.06 o 
   6  10   5      302.16      299.07     23.77 o 
   8  10   5       11.64       -6.76     22.63 o 
  10  10   5       14.90       11.70     22.26 o 
  12  10   5       78.03       43.79     36.01 o 
  14  10   5       19.08       -3.71     30.95 o 
  16  10   5        0.02      -12.71     30.25 o 
 -17  11   5       38.70       66.36     32.38 o 
 -15  11   5      365.14      394.31     49.96 o 
 -13  11   5        2.90      -18.83     42.96 o 
 -11  11   5      548.07      545.59     34.77 o 
  -9  11   5        0.67       34.80     31.88 o 
  -7  11   5      231.34      244.62     23.17 o 
  -5  11   5      399.81      404.04     36.07 o 
  -3  11   5        4.46       21.18     42.65 o 
  -1  11   5        0.84       12.35     21.90 o 
   1  11   5      323.15      288.21     25.63 o 
   3  11   5       18.68       85.57     27.13 o 
   5  11   5      253.78      237.08     27.46 o 
   7  11   5        0.69       13.79     21.27 o 
   9  11   5       31.61       46.43     20.17 o 
  11  11   5       47.66       85.12     33.93 o 
  13  11   5      148.00      177.52     31.97 o 
  15  11   5       19.57      130.29     33.96 o 
 -16  12   5      321.93      471.84     59.32 o 
 -14  12   5       55.62       57.05     32.70 o 
 -12  12   5       49.81      112.86     31.31 o 
 -10  12   5      121.80      141.50     41.89 o 
  -8  12   5      182.31      209.23     24.84 o 
  -6  12   5     1782.53     1674.93    110.27 o 
  -4  12   5       32.01       78.23     26.83 o 
  -2  12   5      400.01      398.24     26.22 o 
   0  12   5      294.97      315.05     24.54 o 
   2  12   5      385.67      401.61     42.65 o 
   4  12   5      171.79      149.09     23.64 o 
   6  12   5      258.48      259.75     39.84 o 
   8  12   5       28.88       25.10     19.93 o 
  10  12   5        5.10      -18.29     52.53 o 
  12  12   5      106.69      104.52     27.43 o 
  14  12   5       20.82       62.01     29.15 o 
  16  12   5        1.93       43.28     31.94 o 
 -15  13   5       88.10       98.66     38.47 o 
 -13  13   5        3.81      -27.88     27.88 o 
 -11  13   5       73.43       35.07     48.88 o 
  -9  13   5      233.27      227.78     25.87 o 
  -7  13   5       85.49       87.10     24.82 o 
  -5  13   5     1420.55     1328.12     67.18 o 
  -3  13   5      236.72      309.08     27.93 o 
  -1  13   5      726.19      799.52     29.04 o 
   1  13   5      101.24       63.12     19.88 o 
   3  13   5      360.82      341.24     39.10 o 
   5  13   5      136.84      128.46     19.14 o 
   7  13   5       52.23       57.64     21.15 o 
   9  13   5        0.11        1.01     23.44 o 
  11  13   5      507.70      466.00     28.11 o 
  13  13   5        7.32       24.38     31.60 o 
  15  13   5       32.49       62.22     57.64 o 
 -16  14   5        1.43       70.05     33.33 o 
 -14  14   5      196.59      184.54     31.24 o 
 -12  14   5       40.45       36.16     31.18 o 
 -10  14   5      100.10       93.17     23.42 o 
  -8  14   5       92.23       69.34     25.16 o 
  -6  14   5     1488.63     1330.93    103.93 o 
  -4  14   5      584.82      611.74     43.31 o 
  -2  14   5        5.78        3.27     24.39 o 
   0  14   5       36.50       75.35     23.55 o 
   2  14   5      216.58      202.03     31.73 o 
   4  14   5       81.31       37.62     15.89 o 
   6  14   5        0.13       17.24     20.04 o 
   8  14   5        0.94       11.98     24.01 o 
  10  14   5       19.95       29.07     28.64 o 
  12  14   5      107.64       21.73     30.11 o 
  14  14   5      160.30      166.63     56.80 o 
 -15  15   5       17.04       31.63     38.54 o 
 -13  15   5        0.11        6.17     34.78 o 
 -11  15   5      103.21      108.75     31.58 o 
  -9  15   5      582.80      540.47     29.58 o 
  -7  15   5      274.56      343.18     34.90 o 
  -5  15   5      846.87      841.97     35.55 o 
  -3  15   5        5.82        5.11     17.75 o 
  -1  15   5      264.18      313.13     21.26 o 
   1  15   5      113.28      115.72     24.41 o 
   3  15   5       51.11       39.95     21.65 o 
   5  15   5        0.60       12.23     21.65 o 
   7  15   5        9.11       34.95     22.95 o 
   9  15   5       93.28      136.88     29.62 o 
  11  15   5       27.78       51.31     29.70 o 
  13  15   5      195.38      224.48     67.24 o 
  15  15   5        1.16       78.91     45.41 o 
 -14  16   5       34.26       61.90     32.29 o 
 -12  16   5       10.51        4.65     33.35 o 
 -10  16   5        0.26        0.00     23.34 o 
  -8  16   5      901.33      915.86     97.15 o 
  -6  16   5        0.89      -22.76     22.76 o 
  -4  16   5       84.15       77.49     24.26 o 
  -2  16   5      307.18      280.00     30.33 o 
   0  16   5        0.05      -22.64     27.35 o 
   2  16   5        0.01      -15.92     25.41 o 
   4  16   5       35.67      118.54     43.86 o 
   6  16   5       14.03       32.11     19.83 o 
   8  16   5       11.12        8.26     25.39 o 
  10  16   5       40.85       78.22     29.67 o 
  12  16   5       13.01       21.48     32.95 o 
  14  16   5       18.08        3.14     54.58 o 
 -15  17   5        3.18       36.08     33.92 o 
 -13  17   5       37.87       68.23     34.65 o 
 -11  17   5       56.64       28.68     32.28 o 
  -9  17   5       92.29      162.64     25.31 o 
  -7  17   5       18.70      -11.72     22.55 o 
  -5  17   5      151.11      127.30     20.12 o 
  -3  17   5      101.61       79.06     33.67 o 
  -1  17   5      368.83      365.81     51.26 o 
   1  17   5      339.46      363.92     27.37 o 
   3  17   5        0.04      -26.13     26.13 o 
   5  17   5        2.47       35.80     27.76 o 
   7  17   5      183.02      234.38     30.68 o 
   9  17   5       39.48       51.20     26.07 o 
  11  17   5       15.44       45.93     55.32 o 
  13  17   5       25.99      115.31     31.02 o 
 -14  18   5      135.86      182.59     32.98 o 
 -12  18   5      348.69      392.78     63.17 o 
 -10  18   5      316.83      316.88     33.43 o 
  -8  18   5      703.05      735.93     84.27 o 
  -6  18   5      154.33      174.40     22.70 o 
  -4  18   5      420.66      418.68     43.22 o 
  -2  18   5      817.51      719.77     36.32 o 
   0  18   5      483.04      519.20     38.45 o 
   2  18   5      230.83      241.31     24.43 o 
   4  18   5        6.18       24.29     22.77 o 
   6  18   5       55.44       49.07     22.04 o 
   8  18   5      318.94      312.31     27.03 o 
  10  18   5       11.63      -23.44     47.82 o 
  12  18   5       14.95       56.23     29.14 o 
 -13  19   5       10.26      -25.00     33.83 o 
 -11  19   5        2.75       36.82     32.02 o 
  -9  19   5        2.46      -30.71     37.89 o 
  -7  19   5       29.66       34.00     22.59 o 
  -5  19   5       82.09       69.96     21.07 o 
  -3  19   5      135.26      151.24     18.71 o 
  -1  19   5     1852.69     1635.03     89.54 o 
   1  19   5      741.61      798.83     55.40 o 
   3  19   5      165.44      184.44     24.12 o 
   5  19   5       57.08       39.83     22.47 o 
   7  19   5      294.57      292.01     36.46 o 
   9  19   5      237.82      210.43     52.65 o 
  11  19   5       47.89       81.70     26.82 o 
  13  19   5        2.31       22.63     60.78 o 
 -12  20   5       41.81       77.64     38.52 o 
 -10  20   5       37.59       24.80     23.57 o 
  -8  20   5       98.43      118.33     36.39 o 
  -6  20   5      134.83      125.79     22.60 o 
  -4  20   5       50.96       91.69     21.76 o 
  -2  20   5      205.56      175.24     24.76 o 
   0  20   5       16.57       16.46     21.06 o 
   2  20   5        0.20      -15.41     63.73 o 
   4  20   5       65.39       23.80     21.84 o 
   6  20   5       12.26       52.49     27.27 o 
   8  20   5      125.08      105.03     28.23 o 
  10  20   5       42.00       64.00     35.82 o 
  12  20   5        7.71       91.36     46.28 o 
 -11  21   5      532.42      560.46     45.83 o 
  -9  21   5       10.36        6.53     25.92 o 
  -7  21   5      129.17      114.23     22.23 o 
  -5  21   5      130.59      115.72     32.59 o 
  -3  21   5        3.59        4.37     23.31 o 
  -1  21   5        8.46       28.11     22.85 o 
   1  21   5      569.26      564.88     26.69 o 
   3  21   5       21.67       59.43     30.10 o 
   5  21   5        7.09      -13.47     22.41 o 
   7  21   5      355.89      360.70     39.51 o 
   9  21   5        7.07       28.91     33.03 o 
  11  21   5        8.46       27.77     29.27 o 
 -10  22   5        0.01       11.53     27.36 o 
  -8  22   5       38.44       52.75     22.55 o 
  -6  22   5       81.05       69.54     19.49 o 
  -4  22   5      128.64      171.87     21.99 o 
  -2  22   5       78.00      120.02     22.47 o 
   0  22   5       63.04       85.07     22.79 o 
   2  22   5        4.40        0.29     25.75 o 
   4  22   5       14.79       -1.21     27.77 o 
   6  22   5        0.05       31.78     26.50 o 
   8  22   5       35.18       68.96     33.63 o 
  10  22   5        0.19       45.60     53.11 o 
  -9  23   5        9.59       44.79     26.52 o 
  -7  23   5      346.50      342.76     21.50 o 
  -5  23   5       26.55       28.63     23.63 o 
  -3  23   5        1.19       21.95     24.77 o 
  -1  23   5      172.70      111.74     35.18 o 
   1  23   5       15.18       22.30     24.63 o 
   3  23   5        6.78       15.42     32.83 o 
   5  23   5       66.98       64.99     59.81 o 
   7  23   5        3.10       20.19     26.29 o 
   9  23   5        3.61       36.71     58.71 o 
  -8  24   5       15.79       58.17     22.32 o 
  -6  24   5       42.12       82.32     23.42 o 
  -4  24   5        0.16       60.29     40.27 o 
  -2  24   5       59.43       80.46     24.64 o 
   0  24   5        7.83       -0.74     22.70 o 
   2  24   5       43.37       92.85     28.17 o 
   4  24   5       22.32       99.21     29.84 o 
   6  24   5        9.37       23.72     21.91 o 
   8  24   5       41.36       19.06     29.32 o 
  -7  25   5       58.87       67.00     24.28 o 
  -5  25   5       64.40       56.89     22.41 o 
  -3  25   5        0.02       29.66     28.57 o 
  -1  25   5      108.48      121.01     44.38 o 
   1  25   5       61.29      118.67     24.73 o 
   3  25   5       46.57       57.50     27.54 o 
   5  25   5       65.65      123.15     35.32 o 
   7  25   5        9.40       49.57     29.34 o 
  -6  26   5       69.74       42.90     24.22 o 
  -4  26   5       49.37       96.41     25.19 o 
  -2  26   5        3.29       28.33     29.02 o 
   0  26   5       40.13       54.32     24.74 o 
   2  26   5       15.11        4.56     28.34 o 
   4  26   5        3.97       64.12     30.00 o 
   6  26   5       11.06        7.11     77.59 o 
  -3  27   5       14.47       20.74     32.71 o 
  -1  27   5       27.07       39.66     24.81 o 
   1  27   5       10.32       39.57     54.13 o 
   3  27   5       47.93       23.41     32.47 o 
 -16   0   6      705.00      745.91     35.69 o 
 -14   0   6      273.43      317.02     31.91 o 
 -12   0   6      643.95      640.02     55.60 o 
 -10   0   6      290.45      266.42     28.87 o 
  -8   0   6     2134.19     2134.07    222.74 o 
  -6   0   6       31.09       30.39     34.27 o 
  -4   0   6       68.58       88.58     47.85 o 
  -2   0   6       24.24      -24.57     48.49 o 
   0   0   6      813.37      759.07     40.73 o 
   2   0   6        1.21       60.78     51.08 o 
   4   0   6    11043.83    10936.04     86.64 o 
   6   0   6      724.52      555.38    311.97 o 
   8   0   6      203.55      163.15     71.45 o 
  10   0   6       14.33        6.22     37.26 o 
  12   0   6      131.94       63.88     37.72 o 
  14   0   6       33.16       62.56     43.82 o 
  16   0   6        5.36       23.46     29.02 o 
 -17   1   6        1.54       33.76     27.82 o 
 -15   1   6      277.34      275.68     59.29 o 
 -13   1   6        4.55       -4.82     26.08 o 
 -11   1   6       94.49       87.41     46.42 o 
  -9   1   6      120.82      130.86     29.96 o 
  -7   1   6      567.63      522.97     37.70 o 
  -5   1   6     1366.39     1622.07    102.48 o 
  -3   1   6     1464.96     1503.77    139.02 o 
  -1   1   6       12.75      -34.71     34.71 o 
   1   1   6     1019.58     1040.11     33.55 o 
   3   1   6     1932.34     1968.51    533.17 o 
   5   1   6     2313.69     2026.23    157.61 o 
   7   1   6        2.45       -3.03     21.77 o 
   9   1   6       58.49       52.14     27.72 o 
  11   1   6      121.99       65.46     27.48 o 
  13   1   6        0.29       10.43     30.52 o 
  15   1   6        4.27       11.93     27.15 o 
 -16   2   6        0.64       87.12     28.97 o 
 -14   2   6       62.43       94.43     23.61 o 
 -12   2   6      292.26      271.43     27.53 o 
 -10   2   6     1542.23     1422.28    269.43 o 
  -8   2   6      121.12      106.47     43.58 o 
  -6   2   6     1196.42     1242.39     97.15 o 
  -4   2   6       28.10       -1.55     24.69 o 
  -2   2   6      336.22      329.64     25.67 o 
   0   2   6       34.92      119.89     43.64 o 
   2   2   6      604.93      637.22     31.95 o 
   4   2   6      605.86      605.59     45.01 o 
   6   2   6      612.63      593.36     26.16 o 
   8   2   6       19.09       58.89     34.13 o 
  10   2   6       57.97       22.69     27.72 o 
  12   2   6       30.09       23.01     34.25 o 
  14   2   6        0.00       19.90     35.22 o 
  16   2   6       23.21       55.22     41.07 o 
 -17   3   6       35.97       36.38     29.63 o 
 -15   3   6      894.42      900.34    146.52 o 
 -13   3   6       26.21       71.19     25.30 o 
 -11   3   6      881.14      871.78    153.98 o 
  -9   3   6      407.50      340.73     69.25 o 
  -7   3   6       56.20       46.45     21.46 o 
  -5   3   6        0.22       43.58     25.39 o 
  -3   3   6     1716.30     1749.88    120.64 o 
  -1   3   6      261.81      262.85     52.05 o 
   1   3   6       72.91       80.12     31.23 o 
   3   3   6      172.12      159.18     31.10 o 
   5   3   6      579.23      544.12     33.92 o 
   7   3   6       15.35      -24.06     24.06 o 
   9   3   6        6.33       38.16     29.97 o 
  11   3   6       19.31       33.65     29.55 o 
  13   3   6       28.18       20.56     33.68 o 
  15   3   6       29.94       65.01     40.61 o 
 -16   4   6        3.58       61.28     32.29 o 
 -14   4   6        8.90      -46.81     46.81 o 
 -12   4   6      292.52      312.00     31.17 o 
 -10   4   6      394.06      417.25     56.13 o 
  -8   4   6      136.67      157.17     26.52 o 
  -6   4   6      182.34      114.83     22.96 o 
  -4   4   6      128.92       91.28     32.42 o 
  -2   4   6      171.41      202.51     28.77 o 
   0   4   6       16.04       31.58     26.86 o 
   2   4   6      317.58      400.06     61.22 o 
   4   4   6      224.73      278.03     28.04 o 
   6   4   6       55.46       48.01     33.72 o 
   8   4   6        0.00        0.70     24.38 o 
  10   4   6        0.62       63.21     28.61 o 
  12   4   6       71.56       46.49     31.12 o 
  14   4   6       36.66       59.35     34.29 o 
  16   4   6        3.69       10.46     40.85 o 
 -17   5   6        9.04       27.06     35.98 o 
 -15   5   6      494.36      514.98     31.57 o 
 -13   5   6      185.91      126.80     37.02 o 
 -11   5   6      446.37      432.40     47.51 o 
  -9   5   6      399.23      443.38     82.44 o 
  -7   5   6      736.28      707.80     65.30 o 
  -5   5   6      211.97      123.12     53.30 o 
  -3   5   6      261.89      252.49     23.52 o 
  -1   5   6      106.14      101.06     21.34 o 
   1   5   6      215.41      267.11     65.54 o 
   3   5   6      486.41      469.65     44.02 o 
   5   5   6       66.12       52.45     27.96 o 
   7   5   6      107.27       91.93     28.95 o 
   9   5   6       30.59       21.57     30.10 o 
  11   5   6      150.74       91.52     30.99 o 
  13   5   6        1.66       52.15     32.93 o 
  15   5   6        0.24       -5.11     31.34 o 
 -16   6   6       81.25      121.29     40.63 o 
 -14   6   6      213.89      183.03     42.35 o 
 -12   6   6       49.69       35.60     24.92 o 
 -10   6   6      129.92      192.79     22.23 o 
  -8   6   6      658.70      704.86    134.81 o 
  -6   6   6       83.02       46.32     24.50 o 
  -4   6   6       53.27       73.33     39.66 o 
  -2   6   6      315.60      371.05     23.07 o 
   0   6   6       46.67       81.05     38.56 o 
   2   6   6       86.08       66.65     22.02 o 
   4   6   6        0.84       22.68     28.37 o 
   6   6   6       47.06       74.29     21.54 o 
   8   6   6       21.17       68.95     31.26 o 
  10   6   6        1.66       -6.15     23.81 o 
  12   6   6       86.96      127.53     25.66 o 
  14   6   6        9.47        2.15     25.65 o 
  16   6   6        0.18        9.94     36.73 o 
 -17   7   6        0.18        5.99     35.61 o 
 -15   7   6      169.85      184.58     34.09 o 
 -13   7   6       14.00      -10.26     29.02 o 
 -11   7   6        0.22       40.16     34.73 o 
  -9   7   6       94.63      120.38     89.55 o 
  -7   7   6      530.22      506.42     45.68 o 
  -5   7   6       61.31       71.05     40.86 o 
  -3   7   6     2266.95     2105.02    383.19 o 
  -1   7   6      217.39      239.05     21.43 o 
   1   7   6      437.41      470.54     36.45 o 
   3   7   6        0.19       11.14     19.48 o 
   5   7   6        6.12       14.30     19.74 o 
   7   7   6        0.54      -24.43     24.43 o 
   9   7   6        3.68       -6.44     22.33 o 
  11   7   6       91.00       87.18     27.49 o 
  13   7   6        9.53       18.50     27.80 o 
  15   7   6        9.86       18.36     32.23 o 
 -16   8   6        5.83      -33.12     35.71 o 
 -14   8   6        0.26        0.13     35.94 o 
 -12   8   6       25.45      110.58     58.82 o 
 -10   8   6      413.04      487.30     28.33 o 
  -8   8   6        2.02      -16.49     24.69 o 
  -6   8   6        7.73       -5.96     21.77 o 
  -4   8   6       13.26       65.31     29.10 o 
  -2   8   6      192.87      222.99     53.10 o 
   0   8   6     1075.16      960.04     36.52 o 
   2   8   6        9.15      -18.21     31.30 o 
   4   8   6      324.85      311.74     25.31 o 
   6   8   6      101.67       88.98     20.43 o 
   8   8   6       70.37       81.45     20.84 o 
  10   8   6      270.17      210.55     20.03 o 
  12   8   6        5.93       29.22     29.73 o 
  14   8   6        6.33      -31.39     31.39 o 
 -15   9   6        5.70       85.53     43.24 o 
 -13   9   6        1.29      -18.36     38.34 o 
 -11   9   6      162.09      181.15     25.41 o 
  -9   9   6      127.99      195.80     58.51 o 
  -7   9   6       49.57       34.06     25.26 o 
  -5   9   6        2.05        2.28     26.93 o 
  -3   9   6       21.14       43.64     23.80 o 
  -1   9   6      100.06       86.46     38.65 o 
   1   9   6        4.00       28.60     21.55 o 
   3   9   6      137.10       92.81     23.57 o 
   5   9   6       95.43      154.07     30.92 o 
   7   9   6       22.60       65.44     21.89 o 
   9   9   6       17.28       36.26     25.16 o 
  11   9   6       21.55        5.34     25.11 o 
  13   9   6       29.69       53.24     44.30 o 
  15   9   6        2.86       34.21     30.66 o 
 -16  10   6       14.53       35.97     33.76 o 
 -14  10   6       17.70       50.80     27.77 o 
 -12  10   6        8.09       57.48     46.80 o 
 -10  10   6        8.36      -27.37     28.19 o 
  -8  10   6      470.85      515.22     53.36 o 
  -6  10   6       18.50       32.91     23.41 o 
  -4  10   6       82.84      105.78     20.90 o 
  -2  10   6      348.04      396.81     37.98 o 
   0  10   6      132.77      128.71     19.79 o 
   2  10   6       23.75       49.58     23.06 o 
   4  10   6      643.06      641.76     35.53 o 
   6  10   6       25.83       34.99     22.08 o 
   8  10   6       96.95      106.33     22.47 o 
  10  10   6        0.02      -23.74     24.77 o 
  12  10   6        2.36        8.68     27.04 o 
  14  10   6        0.16       69.13     29.57 o 
 -15  11   6       32.71       -1.35     33.38 o 
 -13  11   6       12.65       84.03     47.54 o 
 -11  11   6        7.43       34.65     88.90 o 
  -9  11   6       23.86       35.62     28.73 o 
  -7  11   6       45.45       68.64     24.45 o 
  -5  11   6      682.91      668.81     49.77 o 
  -3  11   6      385.96      414.54     32.76 o 
  -1  11   6      260.78      249.80     22.28 o 
   1  11   6      553.03      509.35     32.61 o 
   3  11   6      243.48      292.42     31.57 o 
   5  11   6      240.20      221.51     27.21 o 
   7  11   6       88.42       26.90     22.35 o 
   9  11   6       36.52      119.64     23.99 o 
  11  11   6       33.76       47.76     27.59 o 
  13  11   6        1.33       44.68     31.60 o 
  15  11   6        0.50       11.64     67.24 o 
 -14  12   6      317.06      255.58     77.31 o 
 -12  12   6      593.94      672.08     95.37 o 
 -10  12   6      383.47      279.85     84.70 o 
  -8  12   6      247.32      256.81     27.22 o 
  -6  12   6        0.33      -24.44     24.82 o 
  -4  12   6       25.62       43.65     19.99 o 
  -2  12   6      112.35       82.68     31.82 o 
   0  12   6       36.12       -2.34     25.31 o 
   2  12   6      257.89      251.80     36.30 o 
   4  12   6       29.82       30.25     20.41 o 
   6  12   6      257.14      262.64     26.46 o 
   8  12   6      138.94      132.14     23.68 o 
  10  12   6       30.71       38.74     23.29 o 
  12  12   6       67.11       59.85     34.68 o 
  14  12   6        6.86       81.39     34.36 o 
 -15  13   6       22.30       16.11     34.33 o 
 -13  13   6      113.10      131.35     29.35 o 
 -11  13   6      124.09      151.33     58.19 o 
  -9  13   6      126.50      150.58     28.66 o 
  -7  13   6        1.22       14.37     28.04 o 
  -5  13   6      222.37      206.48     29.21 o 
  -3  13   6      815.53      817.15     63.65 o 
  -1  13   6      753.25      787.56     62.17 o 
   1  13   6       13.59       45.71     20.24 o 
   3  13   6       28.98       58.34     20.35 o 
   5  13   6      216.37      244.94     21.49 o 
   7  13   6        2.09       19.58     29.53 o 
   9  13   6        0.01       -2.13     22.60 o 
  11  13   6       59.01       55.03     31.72 o 
  13  13   6       90.49       37.70     57.20 o 
 -14  14   6       60.58       82.67     42.39 o 
 -12  14   6       68.42      166.01     31.78 o 
 -10  14   6        0.27      -38.09     38.09 o 
  -8  14   6       31.45       11.51     28.12 o 
  -6  14   6        2.18        2.92     22.84 o 
  -4  14   6      410.57      431.46     63.99 o 
  -2  14   6      153.47      198.83     27.44 o 
   0  14   6       14.73       12.55     23.01 o 
   2  14   6      238.26      292.45     23.44 o 
   4  14   6       27.44       10.58     27.24 o 
   6  14   6       53.54       54.85     19.92 o 
   8  14   6        0.03        7.99     22.40 o 
  10  14   6       26.50       53.48     27.65 o 
  12  14   6       17.05       70.09     34.07 o 
  14  14   6       87.94       50.43     59.48 o 
 -13  15   6       33.18       95.69     42.98 o 
 -11  15   6      316.14      369.13     37.46 o 
  -9  15   6       50.62      -16.47     31.05 o 
  -7  15   6      110.49      109.06     29.99 o 
  -5  15   6      328.83      304.65     30.46 o 
  -3  15   6      346.10      330.49     33.72 o 
  -1  15   6      138.61      194.75     44.18 o 
   1  15   6        1.62       56.17     24.02 o 
   3  15   6      102.87       90.42     21.62 o 
   5  15   6       35.95       82.40     23.34 o 
   7  15   6       70.64       44.07     22.28 o 
   9  15   6       13.32      -21.07     27.79 o 
  11  15   6      141.12      148.83     64.65 o 
  13  15   6       30.03       64.25     32.19 o 
 -14  16   6       11.22       42.96     41.45 o 
 -12  16   6        6.82       16.00     36.96 o 
 -10  16   6       53.66      102.75     34.62 o 
  -8  16   6       22.83       73.63     28.04 o 
  -6  16   6     1328.02     1142.37    212.75 o 
  -4  16   6       91.50      201.71     32.20 o 
  -2  16   6      165.23      206.69     30.61 o 
   0  16   6       10.54       -8.96     32.13 o 
   2  16   6      584.64      505.45     56.43 o 
   4  16   6       46.07        0.64     25.74 o 
   6  16   6        8.28       25.69     21.52 o 
   8  16   6       78.15       82.25     22.70 o 
  10  16   6        3.53       85.58     33.32 o 
  12  16   6       52.73       33.32     26.50 o 
 -13  17   6       29.87       51.70     37.50 o 
 -11  17   6      149.81      136.63     31.32 o 
  -9  17   6        0.91       12.34     29.56 o 
  -7  17   6       30.40       60.23     27.25 o 
  -5  17   6      215.17      183.80     21.42 o 
  -3  17   6      811.88      784.42     24.25 o 
  -1  17   6       34.42       51.83     23.47 o 
   1  17   6       15.10       14.63     27.63 o 
   3  17   6       28.28       79.21     26.93 o 
   5  17   6       28.72       31.76     21.82 o 
   7  17   6       68.07       60.40     24.94 o 
   9  17   6       12.24       43.96     26.28 o 
  11  17   6        0.49       25.27     37.96 o 
 -12  18   6      196.27      216.59     37.89 o 
 -10  18   6       16.62       51.22     29.72 o 
  -8  18   6        0.02       41.28     29.07 o 
  -6  18   6       92.86       88.61     22.46 o 
  -4  18   6       35.26       75.48     23.51 o 
  -2  18   6      343.72      323.66     20.79 o 
   0  18   6      892.93      812.68     75.31 o 
   2  18   6       58.80       21.15     25.51 o 
   4  18   6        5.39       99.94     34.76 o 
   6  18   6       36.99       24.70     21.04 o 
   8  18   6       81.98      169.46     33.74 o 
  10  18   6       94.96       81.08     68.18 o 
 -11  19   6        0.11       32.31     32.27 o 
  -9  19   6       96.71      133.97     31.25 o 
  -7  19   6       21.03        7.39     20.57 o 
  -5  19   6       69.22       81.81     32.17 o 
  -3  19   6        0.20      -16.76     23.42 o 
  -1  19   6       36.87       68.89     31.82 o 
   1  19   6       12.13       26.72     36.32 o 
   3  19   6       28.75       36.47     30.74 o 
   5  19   6       44.81       37.12     22.35 o 
   7  19   6       99.97      100.27     27.42 o 
   9  19   6        0.23       49.94     31.42 o 
  11  19   6       46.10      184.40     46.61 o 
 -10  20   6        3.16       17.56     31.62 o 
  -8  20   6       19.51      -11.20     28.29 o 
  -6  20   6        1.41       -0.60     23.99 o 
  -4  20   6        5.90      -26.94     26.94 o 
  -2  20   6      175.77      219.02     27.06 o 
   0  20   6       19.56        3.41     34.39 o 
   2  20   6      109.45      117.24     27.90 o 
   4  20   6       45.28       17.41     19.48 o 
   6  20   6       11.50       60.13     26.51 o 
   8  20   6       23.35       41.62     28.65 o 
  10  20   6       54.63       85.04     55.24 o 
  -9  21   6       51.88       65.02     31.33 o 
  -7  21   6       32.80       62.61     24.84 o 
  -5  21   6       56.81       81.62     26.14 o 
  -3  21   6        0.33        7.38     42.56 o 
  -1  21   6        2.88       21.35     26.69 o 
   1  21   6        0.39      -11.49     23.10 o 
   3  21   6       15.99       92.51     38.57 o 
   5  21   6       80.63       87.79     27.17 o 
   7  21   6       35.87      -10.73     45.69 o 
   9  21   6        5.17       57.09     50.94 o 
  -8  22   6       36.16       -6.66     37.24 o 
  -6  22   6       11.69       23.66     26.44 o 
  -4  22   6        0.25      -10.53     33.42 o 
  -2  22   6       22.53       25.54     25.82 o 
   0  22   6        1.21       45.25     42.65 o 
   2  22   6       43.23       42.08     29.86 o 
   4  22   6       66.06      104.85     26.70 o 
   6  22   6       47.11       56.37     28.58 o 
   8  22   6        9.69       16.51     31.42 o 
  -7  23   6        5.55       31.23     27.00 o 
  -5  23   6       73.83      104.68     26.35 o 
  -3  23   6       33.55       35.80     33.81 o 
  -1  23   6        2.45       40.99     26.06 o 
   1  23   6      208.97      215.78     28.87 o 
   3  23   6        0.06      -25.73     41.42 o 
   5  23   6       26.64       23.66     34.07 o 
   7  23   6        0.57       23.50     35.78 o 
  -6  24   6       30.20       43.32     24.36 o 
  -4  24   6       19.58        8.53     30.27 o 
  -2  24   6       33.90       14.81     29.42 o 
   0  24   6        0.14        3.95     28.12 o 
   2  24   6        8.64      -24.42     24.42 o 
   4  24   6        0.64       22.54     26.68 o 
  -3  25   6        3.96       34.44     32.65 o 
  -1  25   6        0.50       18.12     27.59 o 
   1  25   6       12.67       10.61     29.66 o 
   3  25   6       13.75       -6.84     35.39 o 
 -15   1   7       21.38       41.74     29.77 o 
 -13   1   7       12.06       56.41     30.61 o 
 -11   1   7        3.35        3.36     25.70 o 
  -9   1   7       10.92       -9.14     35.00 o 
  -7   1   7       23.71       69.03     21.08 o 
  -5   1   7       67.24       96.68     27.27 o 
  -3   1   7       13.49        5.42     27.38 o 
  -1   1   7       13.91       10.42     28.63 o 
   1   1   7      132.27      142.08     60.78 o 
   3   1   7      201.78       77.48     34.67 o 
   5   1   7       39.47       47.63     28.23 o 
   7   1   7       33.56       21.52     61.22 o 
   9   1   7       47.85       43.93     26.00 o 
  11   1   7       31.37       78.80     38.12 o 
  13   1   7        0.34       25.57     38.54 o 
  15   1   7        0.02      -47.20     47.20 o 
 -16   2   7        0.54       39.16     30.55 o 
 -14   2   7       21.73       95.10     33.22 o 
 -12   2   7       55.19       98.78     26.41 o 
 -10   2   7      438.99      383.14     24.44 o 
  -8   2   7        0.84       21.72     21.86 o 
  -6   2   7      293.82      319.93     31.06 o 
  -4   2   7       21.06       10.24     66.92 o 
  -2   2   7      432.56      507.51     33.80 o 
   0   2   7       72.86       24.17     24.18 o 
   2   2   7       48.25       45.93     28.77 o 
   4   2   7       30.33       39.60     33.80 o 
   6   2   7       67.62       76.27     50.60 o 
   8   2   7       19.94       74.95     92.19 o 
  10   2   7       28.61       -0.81     31.04 o 
  12   2   7        1.48        8.51     33.19 o 
  14   2   7        1.94       -4.57     37.56 o 
 -15   3   7      224.48      239.33     27.86 o 
 -13   3   7       56.76       97.59     26.06 o 
 -11   3   7       30.06       48.40     25.01 o 
  -9   3   7      318.42      359.55     68.69 o 
  -7   3   7       52.30      102.92     26.75 o 
  -5   3   7        9.30       75.65     21.27 o 
  -3   3   7       94.38       99.51     20.15 o 
  -1   3   7        0.30        4.55     25.30 o 
   1   3   7        1.43      -13.35     22.21 o 
   3   3   7       67.60       72.96     42.65 o 
   5   3   7       66.81       71.95     28.46 o 
   7   3   7        0.41        4.97     42.87 o 
   9   3   7       31.06       13.04     30.85 o 
  11   3   7        1.98      -28.11     34.06 o 
  13   3   7       47.77       48.34     34.73 o 
  15   3   7        0.59       -9.05     67.24 o 
 -16   4   7       93.28       96.94     47.69 o 
 -14   4   7        0.03       30.23     29.77 o 
 -12   4   7      133.19       79.93     27.04 o 
 -10   4   7      320.54      297.27     53.29 o 
  -8   4   7      331.28      401.40     51.54 o 
  -6   4   7        0.71       -8.52     27.15 o 
  -4   4   7        0.13      117.86     49.05 o 
  -2   4   7      239.72      238.40     23.95 o 
   0   4   7       12.59       21.62     36.64 o 
   2   4   7       45.37       46.12     21.80 o 
   4   4   7        2.15        3.14     28.32 o 
   6   4   7       60.59       22.76     29.06 o 
   8   4   7        2.89       30.91     30.61 o 
  10   4   7       25.92       22.10     39.19 o 
  12   4   7        2.06       14.83     32.36 o 
  14   4   7        0.46       25.94     37.28 o 
 -15   5   7      169.84      140.63     40.97 o 
 -13   5   7       10.65       -4.57     29.37 o 
 -11   5   7       31.29       57.79     33.88 o 
  -9   5   7      402.81      384.88    112.58 o 
  -7   5   7     1751.96     1682.13    107.19 o 
  -5   5   7        5.47        2.92     25.04 o 
  -3   5   7      547.21      551.75     47.22 o 
  -1   5   7        2.05       32.60     24.55 o 
   1   5   7      359.85      389.84     27.81 o 
   3   5   7       85.77      113.31     21.90 o 
   5   5   7      144.42      198.68     28.00 o 
   7   5   7       20.32       26.25     24.38 o 
   9   5   7        2.61       75.15     29.29 o 
  11   5   7        5.31       44.13     25.33 o 
  13   5   7        0.74      381.00    191.27 o 
 -14   6   7        0.65      -49.23     55.81 o 
 -12   6   7      387.14      331.57     65.18 o 
 -10   6   7      194.93      133.42     75.13 o 
  -8   6   7       39.52       14.40     55.82 o 
  -6   6   7      228.90      144.80     45.46 o 
  -4   6   7       12.83       23.37     25.09 o 
  -2   6   7       10.07        6.58     25.01 o 
   0   6   7       13.51        4.17     19.85 o 
   2   6   7      155.57      105.20     17.71 o 
   4   6   7        7.20      -20.47     20.47 o 
   6   6   7       97.50      129.66     24.94 o 
   8   6   7       27.77       36.73     31.26 o 
  10   6   7       24.62       44.81     26.60 o 
  12   6   7        0.14       27.56     37.52 o 
  14   6   7       21.27       33.19     31.40 o 
 -15   7   7       47.69      103.55     61.44 o 
 -13   7   7       16.77        5.45     34.66 o 
 -11   7   7       54.14       82.50     33.74 o 
  -9   7   7      650.55      710.35     57.87 o 
  -7   7   7     1163.07     1037.77    286.67 o 
  -5   7   7       42.97       51.03     23.04 o 
  -3   7   7      808.59      799.28     77.77 o 
  -1   7   7      182.82      178.37     19.19 o 
   1   7   7      112.21      140.74     29.33 o 
   3   7   7       32.30       26.52     19.82 o 
   5   7   7       12.38       82.48     20.67 o 
   7   7   7        0.91      -23.52     23.52 o 
   9   7   7        0.37       57.37     23.35 o 
  11   7   7        4.37        3.39     22.34 o 
  13   7   7        0.62       24.99     28.60 o 
 -14   8   7       25.97       -8.24     34.64 o 
 -12   8   7      457.48      487.15     35.75 o 
 -10   8   7      296.17      375.34     91.49 o 
  -8   8   7        2.89       -2.87     85.67 o 
  -6   8   7      268.54      289.56     55.31 o 
  -4   8   7       15.56       16.10     33.60 o 
  -2   8   7       11.32       56.81     21.90 o 
   0   8   7       14.17       58.85     22.21 o 
   2   8   7        7.00       75.52     20.25 o 
   4   8   7        7.71       11.89     22.70 o 
   6   8   7        0.15        4.85     21.68 o 
   8   8   7        5.60       40.91     23.49 o 
  10   8   7       29.72       43.86     26.00 o 
  12   8   7       28.02       46.75     28.12 o 
  14   8   7        1.14       88.10     40.90 o 
 -15   9   7      180.30      265.50     54.04 o 
 -13   9   7       94.97       87.66     31.60 o 
 -11   9   7       19.94        4.11     83.41 o 
  -9   9   7       16.73       35.15     53.99 o 
  -7   9   7       55.97      157.38     29.85 o 
  -5   9   7       26.49       40.32     25.88 o 
  -3   9   7       15.40       82.44     26.60 o 
  -1   9   7       12.55       12.35     35.84 o 
   1   9   7       16.86       49.78     27.54 o 
   3   9   7       32.51       58.47     21.77 o 
   5   9   7        9.83      -12.28     36.79 o 
   7   9   7        4.12      -23.26     23.26 o 
   9   9   7       21.11       45.57     23.64 o 
  11   9   7        3.19       50.82     24.71 o 
  13   9   7        0.90      -21.02     27.65 o 
 -14  10   7       80.23       91.34     45.22 o 
 -12  10   7        0.10        6.28     50.71 o 
 -10  10   7       73.24      118.67     34.59 o 
  -8  10   7        5.98       32.48     31.43 o 
  -6  10   7      661.24      635.81     83.72 o 
  -4  10   7       80.98       64.83     26.55 o 
  -2  10   7       26.26       84.56     25.20 o 
   0  10   7       11.25       54.33     22.04 o 
   2  10   7       99.65      154.58     22.65 o 
   4  10   7        7.29       31.08     31.62 o 
   6  10   7       83.34       94.41     20.51 o 
   8  10   7        0.86        8.15     22.55 o 
  10  10   7        0.01       30.32     25.60 o 
  12  10   7        0.00      -29.23     29.23 o 
 -13  11   7       38.29      135.87     33.07 o 
 -11  11   7        1.48       -6.04     32.65 o 
  -9  11   7        7.26       31.21     45.26 o 
  -7  11   7        5.11       54.49     29.10 o 
  -5  11   7      167.38      157.84     42.54 o 
  -3  11   7        2.26      -22.24     22.24 o 
  -1  11   7      136.13      121.84     43.49 o 
   1  11   7        5.64       19.70     20.92 o 
   3  11   7      295.28      260.43     22.19 o 
   5  11   7        4.30       48.13     22.65 o 
   7  11   7      147.07      171.99     27.41 o 
   9  11   7        0.46      -15.64     25.15 o 
  11  11   7        0.42       25.36     24.31 o 
  13  11   7        0.10       21.75     36.59 o 
 -14  12   7       25.27       56.26     44.65 o 
 -12  12   7        7.66       51.92     40.37 o 
 -10  12   7        5.40      -30.97     30.97 o 
  -8  12   7       17.25       -8.30     29.41 o 
  -6  12   7      170.29      197.79     71.92 o 
  -4  12   7      347.53      391.80     31.92 o 
  -2  12   7        3.94       11.52     27.75 o 
   0  12   7       14.89       20.73     32.02 o 
   2  12   7       32.03       37.54     23.54 o 
   4  12   7       12.42       10.24     22.28 o 
   6  12   7       23.66       49.28     20.27 o 
   8  12   7       21.25       52.47     22.45 o 
  10  12   7        7.48       -0.44     26.80 o 
  12  12   7        5.34       -7.81     27.74 o 
 -13  13   7       77.22      170.20     35.00 o 
 -11  13   7       98.08      125.25    141.28 o 
  -9  13   7       18.34       29.48     33.87 o 
  -7  13   7       53.09       65.62     46.10 o 
  -5  13   7       66.60       89.44     24.07 o 
  -3  13   7      389.92      449.60     30.05 o 
  -1  13   7        1.61        1.15     20.27 o 
   1  13   7        4.71       42.49     18.92 o 
   3  13   7       14.24        5.31     21.99 o 
   5  13   7        4.23       53.87     26.34 o 
   7  13   7        0.90      -23.16     23.16 o 
   9  13   7       27.52       32.31     25.00 o 
  11  13   7        9.99       43.04     28.08 o 
 -12  14   7       56.91       -7.65     42.33 o 
 -10  14   7        7.70      -16.02     45.58 o 
  -8  14   7        0.02       46.77     33.63 o 
  -6  14   7       30.01       67.75     27.83 o 
  -4  14   7      163.60      174.23     25.55 o 
  -2  14   7       63.46      115.99     24.18 o 
   0  14   7        6.35      -12.14     35.65 o 
   2  14   7       18.70       33.17     22.17 o 
   4  14   7       61.62       61.96     20.38 o 
   6  14   7       16.54       26.14     27.64 o 
   8  14   7        2.37       19.33     32.84 o 
  10  14   7       15.03       66.50     26.40 o 
 -11  15   7        0.32      105.34     43.32 o 
  -9  15   7       54.88       61.00     33.34 o 
  -7  15   7      353.20      345.87     49.06 o 
  -5  15   7      363.60      347.46     39.83 o 
  -3  15   7      153.54      200.99     25.97 o 
  -1  15   7       23.34       38.31     26.49 o 
   1  15   7      113.14      150.74     24.73 o 
   3  15   7       56.53       94.11     31.46 o 
   5  15   7        0.38        3.22     21.12 o 
   7  15   7        2.80        8.95     23.57 o 
   9  15   7        3.24       57.72     28.39 o 
  11  15   7        0.29       36.04     46.14 o 
 -12  16   7       19.31       83.32     47.06 o 
 -10  16   7        0.70       25.42     35.96 o 
  -8  16   7        4.58       93.33     32.55 o 
  -6  16   7      297.79      280.19     53.24 o 
  -4  16   7        2.44       36.34     35.65 o 
  -2  16   7       51.15      142.99     47.90 o 
   0  16   7       55.72       69.33     21.87 o 
   2  16   7       26.15       10.35     21.19 o 
   4  16   7        7.01       36.16     28.44 o 
   6  16   7        7.65       36.26     23.44 o 
   8  16   7       23.57       31.56     25.62 o 
  10  16   7        0.06       21.58     28.89 o 
 -11  17   7       42.30       27.94     44.63 o 
  -9  17   7       44.30       79.34     35.82 o 
  -7  17   7      151.01      126.43     31.60 o 
  -5  17   7        0.50       -3.15     24.96 o 
  -3  17   7       64.63      124.69     24.42 o 
  -1  17   7       63.96      105.20     23.65 o 
   1  17   7      126.54      126.11     26.33 o 
   3  17   7       16.05       58.35     24.13 o 
   5  17   7        2.58      -24.22     24.22 o 
   7  17   7        0.70       12.84     31.03 o 
   9  17   7       23.58       49.85     29.67 o 
 -10  18   7       85.86      150.29     38.32 o 
  -8  18   7       11.22       28.21     38.61 o 
  -6  18   7       29.37       41.30     33.96 o 
  -4  18   7      154.26      164.75     27.30 o 
  -2  18   7        3.04       69.52     27.16 o 
   0  18   7      489.41      485.24     30.42 o 
   2  18   7        6.04      -28.28     28.28 o 
   4  18   7        7.47       -5.15     25.61 o 
   6  18   7        5.96       22.03     24.95 o 
   8  18   7        5.49       22.99     30.89 o 
  -9  19   7       31.47       26.93     39.57 o 
  -7  19   7       43.48       66.63     34.60 o 
  -5  19   7        4.62        9.93     27.72 o 
  -3  19   7       26.66       48.69     28.05 o 
  -1  19   7       27.53       31.90     24.90 o 
   1  19   7      356.66      291.52     46.16 o 
   3  19   7      142.20       95.82     27.86 o 
   5  19   7       16.18       16.03     26.65 o 
   7  19   7        6.88      -13.40     31.92 o 
  -8  20   7       51.15       66.83     37.32 o 
  -6  20   7       81.92       99.42     26.66 o 
  -4  20   7       66.87       25.70     31.17 o 
  -2  20   7        2.93       63.76     27.28 o 
   0  20   7        0.31      -24.59     27.65 o 
   2  20   7       55.71       70.98     28.18 o 
   4  20   7        7.06        3.09     24.81 o 
   6  20   7       16.41       -2.92     28.55 o 
  -7  21   7       11.22       48.42     35.95 o 
  -5  21   7        0.02        7.74     29.18 o 
  -3  21   7       12.53       14.47     28.31 o 
  -1  21   7       25.16       34.14     38.67 o 
   1  21   7       11.91       47.13     27.68 o 
   3  21   7       70.18       64.73     36.12 o 
   5  21   7        5.82      -26.31     29.94 o 
  -4  22   7       18.31       10.48     35.52 o 
  -2  22   7       28.87       61.59     28.17 o 
   0  22   7        5.07       24.82     35.63 o 
   2  22   7       69.05       94.48     34.47 o 
   4  22   7        0.09       32.83     35.14 o 
  -3  23   7        6.84       63.70     46.85 o 
  -1  23   7       24.00       53.58     28.52 o 
   1  23   7       75.53      126.84     29.49 o 
 -14   0   8       22.81       58.12     58.19 o 
 -12   0   8       79.05      149.28     94.40 o 
 -10   0   8       22.25      -18.74     40.46 o 
  -8   0   8      342.74      327.80     36.80 o 
  -6   0   8       12.62       -3.69     27.26 o 
  -4   0   8       33.49        6.47     34.27 o 
  -2   0   8      371.21      391.17     36.21 o 
   0   0   8        0.01       62.07     37.50 o 
   2   0   8      176.83      125.43     52.37 o 
   4   0   8        4.75      -24.57     36.85 o 
   6   0   8     2104.15     1732.80     56.90 o 
   8   0   8       31.36       78.88     39.44 o 
  10   0   8        6.41       35.56     58.84 o 
  12   0   8        0.06      -16.16     65.30 o 
 -13   1   8       15.68        6.75     50.11 o 
 -11   1   8       70.44       28.45     32.66 o 
  -9   1   8        7.71       28.18     41.62 o 
  -7   1   8       81.93      102.35     36.12 o 
  -5   1   8        2.59       28.58     28.01 o 
  -3   1   8      347.34      409.95    103.77 o 
  -1   1   8       50.25       81.17     32.00 o 
   1   1   8        0.99      -30.49     30.49 o 
   3   1   8      101.47      100.78     29.67 o 
   5   1   8       93.87      166.97     35.24 o 
   7   1   8      100.31      128.09     37.62 o 
   9   1   8        0.01       21.27     40.68 o 
  11   1   8        7.34      -28.07     38.85 o 
 -14   2   8      112.75      108.34     26.69 o 
 -12   2   8       62.69       78.48     39.10 o 
 -10   2   8       33.09       91.80     26.30 o 
  -8   2   8      448.30      429.02     64.77 o 
  -6   2   8      107.12      139.98     24.40 o 
  -4   2   8       64.38      163.87     38.47 o 
  -2   2   8       34.12       43.45     54.44 o 
   0   2   8       10.99        3.84     31.74 o 
   2   2   8        0.71        4.71     34.55 o 
   4   2   8      649.01      581.73     31.22 o 
   6   2   8        7.45       28.98     36.63 o 
   8   2   8       32.63       36.96     37.46 o 
  10   2   8        9.94       72.18     31.75 o 
  12   2   8       32.96       44.02     57.29 o 
 -13   3   8      201.32      154.20     51.51 o 
 -11   3   8       84.22       80.79     30.33 o 
  -9   3   8      153.70      155.96     27.96 o 
  -7   3   8      250.24      171.63     24.63 o 
  -5   3   8       52.86       59.52     31.08 o 
  -3   3   8       26.59       -0.70     26.82 o 
  -1   3   8      176.96      187.20     31.59 o 
   1   3   8       67.26       97.22     30.41 o 
   3   3   8       61.40      129.33     66.75 o 
   5   3   8        3.33      -17.52    107.98 o 
   7   3   8        7.06       58.82     30.84 o 
   9   3   8        4.26       26.72     31.64 o 
  11   3   8        8.09       -5.61     35.79 o 
 -14   4   8      118.93      113.34     35.32 o 
 -12   4   8       24.32       34.08     27.91 o 
 -10   4   8      369.16      365.84     30.52 o 
  -8   4   8      110.27      117.91     54.61 o 
  -6   4   8      185.44      253.06     24.75 o 
  -4   4   8        2.28      104.07     46.56 o 
  -2   4   8       14.68        7.76     23.26 o 
   0   4   8        0.02       -0.18     24.43 o 
   2   4   8        0.12      -14.61     26.16 o 
   4   4   8        0.02       -0.37     28.84 o 
   6   4   8      141.75       74.08     26.26 o 
   8   4   8        0.57       29.44     28.23 o 
  10   4   8        0.02      -22.88     36.60 o 
  12   4   8        0.03       45.55     34.53 o 
 -13   5   8       59.08       72.17     29.85 o 
 -11   5   8       20.03        5.84     28.66 o 
  -9   5   8       15.64       45.53     21.29 o 
  -7   5   8       97.81      111.36     22.86 o 
  -5   5   8        2.93       69.26    103.19 o 
  -3   5   8      290.06      310.22     57.26 o 
  -1   5   8      135.38      153.26     43.40 o 
   1   5   8        2.23       15.74     35.62 o 
   3   5   8       33.59       21.65     22.92 o 
   5   5   8       85.32       62.66     25.68 o 
   7   5   8       10.80       16.96     37.98 o 
   9   5   8        6.01       26.38     28.00 o 
  11   5   8       24.26       18.77     29.93 o 
 -12   6   8       52.07       64.80     26.70 o 
 -10   6   8        6.87       55.68     29.77 o 
  -8   6   8        9.11       18.40     28.45 o 
  -6   6   8      236.14      261.50     52.95 o 
  -4   6   8       15.20       17.38     26.88 o 
  -2   6   8       69.89       28.47     26.78 o 
   0   6   8       47.41       78.52     26.97 o 
   2   6   8        9.72       51.96     38.54 o 
   4   6   8        0.05       18.84     22.28 o 
   6   6   8        1.25       -0.28     28.00 o 
   8   6   8        0.45       45.42     24.68 o 
  10   6   8        1.90       25.14     29.22 o 
  12   6   8        1.54       36.39     32.56 o 
 -13   7   8       61.79       83.76     36.50 o 
 -11   7   8        0.50       42.16     25.57 o 
  -9   7   8       20.05       57.44     30.62 o 
  -7   7   8       13.42       -3.68     23.98 o 
  -5   7   8       62.01      104.79     30.16 o 
  -3   7   8       17.47       57.05     25.87 o 
  -1   7   8      531.07      473.43     31.12 o 
   1   7   8       16.11      -12.11     20.13 o 
   3   7   8       14.42       67.09     21.47 o 
   5   7   8        5.89      -22.60     22.60 o 
   7   7   8        0.92       -0.52     24.15 o 
   9   7   8        1.27       66.88     25.53 o 
  11   7   8        0.01      -12.56     27.94 o 
 -12   8   8        0.00      -15.51     30.79 o 
 -10   8   8        0.02       10.89     32.03 o 
  -8   8   8      193.24      196.98     40.28 o 
  -6   8   8       31.22       -6.18     26.92 o 
  -4   8   8        1.08      -28.09     31.91 o 
  -2   8   8        1.03       24.40     28.14 o 
   0   8   8        2.62        4.65     25.51 o 
   2   8   8       94.28       62.85     31.11 o 
   4   8   8       26.81       27.55     23.85 o 
   6   8   8       17.45      -23.87     23.87 o 
   8   8   8       14.38        0.68     25.38 o 
  10   8   8       10.52        1.84     26.98 o 
 -13   9   8        0.02      112.50     60.13 o 
 -11   9   8        0.19        7.88     42.97 o 
  -9   9   8        0.10      -49.23     66.42 o 
  -7   9   8        0.40       10.56     43.38 o 
  -5   9   8        7.55      -39.38     39.38 o 
  -3   9   8        1.10       47.72     26.77 o 
  -1   9   8        0.14        7.66     46.51 o 
   1   9   8      111.14       56.15     23.14 o 
   3   9   8        9.50       40.98     24.46 o 
   5   9   8       17.00        3.19     22.94 o 
   7   9   8        8.32      -24.70     24.70 o 
   9   9   8        5.58       27.32     24.62 o 
  11   9   8       12.84      -17.97     29.58 o 
 -12  10   8        6.96       21.11     35.84 o 
 -10  10   8       33.19      -28.99     47.22 o 
  -8  10   8        6.45       -9.88     28.68 o 
  -6  10   8       72.93       67.10     25.99 o 
  -4  10   8        2.86       31.59     32.01 o 
  -2  10   8        1.46      -23.53     26.28 o 
   0  10   8       32.13       58.85     40.22 o 
   2  10   8        8.57       34.42     26.07 o 
   4  10   8        3.44       22.77     23.10 o 
   6  10   8      193.16       65.55     25.12 o 
   8  10   8        0.35      -33.90     35.46 o 
  10  10   8       21.95       -6.24     28.58 o 
 -11  11   8       61.50       86.37     44.80 o 
  -9  11   8        2.22       20.14     36.09 o 
  -7  11   8       52.94       68.21     32.20 o 
  -5  11   8       21.60       50.94     30.89 o 
  -3  11   8      130.23      148.65     47.86 o 
  -1  11   8        7.05       36.60     20.80 o 
   1  11   8       39.18       46.90     25.76 o 
   3  11   8       61.46       52.85     30.11 o 
   5  11   8       12.32        7.68     26.83 o 
   7  11   8        5.71       15.89     24.58 o 
   9  11   8        8.54        0.03     29.04 o 
 -10  12   8       48.39      106.74     90.20 o 
  -8  12   8      110.56       61.96     35.31 o 
  -6  12   8        4.60       31.76     24.87 o 
  -4  12   8        6.61       19.88     33.69 o 
  -2  12   8       34.28       53.40     23.49 o 
   0  12   8       18.05        0.70     51.78 o 
   2  12   8       11.09       21.50     27.66 o 
   4  12   8       82.21      100.80     23.31 o 
   6  12   8        0.55      -10.97     27.61 o 
   8  12   8       22.08       29.12     27.87 o 
  10  12   8       14.51       32.39     29.63 o 
 -11  13   8      152.94      116.53     38.21 o 
  -9  13   8       16.36       34.92     41.06 o 
  -7  13   8      126.12      115.21     35.18 o 
  -5  13   8       23.79      107.70     66.46 o 
  -3  13   8       39.72       77.83     25.92 o 
  -1  13   8       68.89      118.04     21.75 o 
   1  13   8      181.16      173.87     26.37 o 
   3  13   8       11.81      -12.65     23.91 o 
   5  13   8        0.13       -6.32     24.33 o 
   7  13   8        2.53       17.98     25.30 o 
   9  13   8        0.01       34.68     28.64 o 
 -10  14   8       20.45        9.46     44.17 o 
  -8  14   8        0.02       -6.51     37.30 o 
  -6  14   8       18.84       46.79     33.57 o 
  -4  14   8       21.25       12.27     31.92 o 
  -2  14   8        1.73       10.67     25.62 o 
   0  14   8        1.53       -4.34     24.59 o 
   2  14   8        6.87       24.23     28.68 o 
   4  14   8        8.58       72.73     34.11 o 
   6  14   8       14.92       55.89     25.78 o 
   8  14   8        1.94        5.54     28.28 o 
  -9  15   8       14.41       35.29     30.83 o 
  -7  15   8        0.22      -14.76     35.76 o 
  -5  15   8        0.56      -36.41     36.41 o 
  -3  15   8      303.98      247.71     41.45 o 
  -1  15   8      212.93      169.53     23.72 o 
   1  15   8        9.48        3.50     27.34 o 
   3  15   8       12.92       43.56     26.30 o 
   5  15   8       24.62       41.11     26.01 o 
   7  15   8       15.49       22.87     25.41 o 
  -8  16   8       22.72       33.05     33.23 o 
  -6  16   8        5.75       18.55     30.66 o 
  -4  16   8      238.73      191.15     49.18 o 
  -2  16   8       41.13       45.04     26.15 o 
   0  16   8        0.02       46.77     39.40 o 
   2  16   8        0.27       -8.76     27.23 o 
   4  16   8       21.87       45.67     29.12 o 
   6  16   8        0.08      -18.57     24.30 o 
  -7  17   8        0.22      -10.05     36.09 o 
  -5  17   8       24.55       17.39     44.82 o 
  -3  17   8       66.40       54.18     24.22 o 
  -1  17   8      127.97      157.66     30.12 o 
   1  17   8        0.04       40.45     25.33 o 
   3  17   8        7.19        2.46     24.74 o 
   5  17   8        4.38       38.09     32.39 o 
  -6  18   8       46.85       65.17     45.69 o 
  -4  18   8        3.15      -14.44     29.79 o 
  -2  18   8        0.02       -2.36     24.00 o 
   0  18   8       70.63       38.62     27.62 o 
   2  18   8      193.94      204.11     27.74 o 
   4  18   8        2.31       63.70     29.78 o 
  -5  19   8        4.15        5.24     38.52 o 
  -3  19   8       16.67       60.98     27.61 o 
  -1  19   8       15.53       55.14     26.52 o 
   1  19   8       39.30       25.37     27.68 o 
   3  19   8       24.43       69.62     34.44 o 
  -2  20   8       31.43       56.07     26.79 o 
   0  20   8       28.08       80.26     38.08 o 
 -11   1   9        0.16      -31.24     31.24 o 
  -9   1   9        0.13       39.94     27.70 o 
  -7   1   9        0.00      -17.30     23.98 o 
  -5   1   9        6.73       47.04     49.03 o 
  -3   1   9        2.91       43.00     52.37 o 
  -1   1   9        8.08       35.32     27.83 o 
   1   1   9        0.03       26.69     41.80 o 
   3   1   9       50.26       70.48     41.15 o 
   5   1   9       34.65       15.34     39.58 o 
   7   1   9        0.10      -11.74     62.07 o 
   9   1   9       10.99      -14.53     60.13 o 
 -10   2   9       53.09       50.45     33.60 o 
  -8   2   9       54.75       53.69     42.65 o 
  -6   2   9        4.28      -16.56     53.89 o 
  -4   2   9       40.76       98.82     30.97 o 
  -2   2   9        0.51      -38.27     38.27 o 
   0   2   9       29.83      -27.13     27.13 o 
   2   2   9        0.33       -5.74     28.56 o 
   4   2   9        0.42       44.36     33.22 o 
   6   2   9       41.33       31.21     38.15 o 
   8   2   9        4.84        3.51     42.40 o 
 -11   3   9        5.72       11.63     38.36 o 
  -9   3   9        1.07       58.01     26.66 o 
  -7   3   9      183.05      122.69     34.06 o 
  -5   3   9        0.70       22.90     31.39 o 
  -3   3   9        3.27      -23.97     25.37 o 
  -1   3   9       20.58       57.82     36.58 o 
   1   3   9        2.52       12.19     26.11 o 
   3   3   9        0.93        1.75     32.71 o 
   5   3   9       14.53       -9.15     30.75 o 
   7   3   9        6.33       63.76     34.58 o 
   9   3   9        0.48       75.73     36.53 o 
 -10   4   9        1.45      131.58     39.01 o 
  -8   4   9      171.86      195.82     40.20 o 
  -6   4   9        6.54       49.33     30.32 o 
  -4   4   9        5.57       27.72     56.71 o 
  -2   4   9       19.13       -7.74     26.59 o 
   0   4   9       24.00       46.66     25.36 o 
   2   4   9       10.24       28.67     29.86 o 
   4   4   9        0.09      -13.79     32.82 o 
   6   4   9        1.59       -2.78     34.45 o 
   8   4   9        3.94      -29.36     39.71 o 
  -9   5   9        5.67       48.76     28.37 o 
  -7   5   9      100.61       66.91     30.46 o 
  -5   5   9      209.63      194.70     40.37 o 
  -3   5   9        5.76       -1.33     22.07 o 
  -1   5   9       11.66       49.86     29.56 o 
   1   5   9        2.15       41.47     25.45 o 
   3   5   9        2.19       -3.69     29.02 o 
   5   5   9        4.33       12.82     32.37 o 
   7   5   9        8.05       16.92     60.07 o 
   9   5   9        0.24       26.49     31.57 o 
 -10   6   9        9.46        6.85     29.89 o 
  -8   6   9       92.45       27.52     32.83 o 
  -6   6   9      108.35      110.38     58.56 o 
  -4   6   9       24.17       41.67     39.75 o 
  -2   6   9       12.33       48.59     28.64 o 
   0   6   9       10.13      -14.83     31.65 o 
   2   6   9        0.01       12.23     28.22 o 
   4   6   9        2.04      -27.72     27.72 o 
   6   6   9        6.30       17.65     23.22 o 
   8   6   9        5.23       31.15     27.42 o 
  -9   7   9       19.52      112.93     60.86 o 
  -7   7   9      182.56       83.02     36.06 o 
  -5   7   9       94.22      112.69     39.67 o 
  -3   7   9       13.10       17.10     28.68 o 
  -1   7   9       52.83       40.18     28.27 o 
   1   7   9       16.75       69.47     29.52 o 
   3   7   9        0.08       10.90     28.98 o 
   5   7   9       17.41      283.15    125.03 o 
   7   7   9        1.50       37.95     26.15 o 
 -10   8   9       82.10      100.22     64.66 o 
  -8   8   9       24.80      108.41     34.54 o 
  -6   8   9       40.28       86.26     41.39 o 
  -4   8   9       48.14       82.57     28.66 o 
  -2   8   9       14.08      -14.16     24.93 o 
   0   8   9        0.10       -9.79     32.48 o 
   2   8   9       42.91       46.20     30.41 o 
   4   8   9        4.19       13.79     36.44 o 
   6   8   9        8.05       43.32     36.98 o 
   8   8   9        2.92       33.36     29.93 o 
  -9   9   9        2.06       11.62     31.86 o 
  -7   9   9        5.72        7.26     41.11 o 
  -5   9   9        5.03       -0.23     30.02 o 
  -3   9   9       23.01       42.33     49.93 o 
  -1   9   9        0.00       -1.76     27.90 o 
   1   9   9        2.82       -0.59     37.44 o 
   3   9   9        9.42        9.01     24.26 o 
   5   9   9        0.00       29.96     27.35 o 
   7   9   9        1.86       24.45     27.99 o 
  -8  10   9        5.43       89.52     31.47 o 
  -6  10   9       12.45       37.13     43.13 o 
  -4  10   9       59.09       50.01     25.27 o 
  -2  10   9        0.87      -12.77     33.13 o 
   0  10   9        0.08       51.44     32.68 o 
   2  10   9       14.01       25.86     25.70 o 
   4  10   9        5.94       37.79     41.34 o 
   6  10   9        0.27       12.87     27.62 o 
  -7  11   9        6.94       25.83     30.71 o 
  -5  11   9       33.73       51.02     28.81 o 
  -3  11   9      113.25      115.35     35.65 o 
  -1  11   9        0.60       60.44     32.57 o 
   1  11   9        9.59      -11.63     26.50 o 
   3  11   9        0.47       27.11     26.69 o 
   5  11   9       27.58       36.89     26.53 o 
   7  11   9        1.29       48.49     47.85 o 
  -6  12   9        0.69       17.58     29.03 o 
  -4  12   9        3.03       14.46     32.76 o 
  -2  12   9       20.74       16.53     29.54 o 
   0  12   9       13.53        5.99     29.22 o 
   2  12   9        0.13       -5.55     25.13 o 
   4  12   9        1.75       33.14     26.67 o 
   6  12   9        2.21       80.67     29.72 o 
  -5  13   9        4.65      -32.36     32.36 o 
  -3  13   9        9.94       82.28     36.12 o 
  -1  13   9       21.01       34.04     29.84 o 
   1  13   9        4.11       38.19     30.47 o 
   3  13   9       14.30       15.94     33.58 o 
   5  13   9        3.19      -13.91     28.35 o 
  -4  14   9       26.48       49.52     26.95 o 
  -2  14   9        9.84       30.39     29.19 o 
   0  14   9        7.51       17.45     36.40 o 
   2  14   9        1.90       -2.81     28.03 o 
   4  14   9        0.68       21.98     46.85 o 
  -3  15   9      107.54       85.79     31.39 o 
  -1  15   9       13.54      -15.36     44.34 o 
   1  15   9        6.06       66.70     27.62 o 
   3  15   9        8.35      -10.35     59.48 o 
  -6   0  10      160.65      175.69     44.17 o 
  -4   0  10        1.14       -9.37     43.17 o 
  -2   0  10       24.22       99.57     45.26 o 
   0   0  10       95.91        1.36     41.27 o 
   2   0  10        0.16       23.37     45.05 o 
   4   0  10        1.55       38.49     43.90 o 
  -5   1  10        0.02      -14.65     31.71 o 
  -3   1  10        0.75       45.46     60.15 o 
  -1   1  10        8.16       37.82    136.10 o 
   1   1  10        0.12       -5.39     31.31 o 
   3   1  10        1.20       13.86     37.34 o 
  -6   2  10       27.93       79.00     28.48 o 
  -4   2  10        1.93       89.57     43.20 o 
  -2   2  10       11.09       90.82     32.34 o 
   0   2  10        3.60       37.32     38.10 o 
   2   2  10        2.06       25.34     61.08 o 
   4   2  10        0.98        1.58     47.94 o 
  -5   3  10       21.63      -39.55     53.31 o 
  -3   3  10       16.84        5.39     36.37 o 
  -1   3  10        1.53       -0.67     28.64 o 
   1   3  10       20.07       20.69     32.81 o 
   3   3  10        6.89       30.43     37.56 o 
  -6   4  10       41.53       54.31     47.85 o 
  -4   4  10       21.93      -19.10     34.39 o 
  -2   4  10       25.72       25.69     36.62 o 
   0   4  10        7.49      -24.66     31.08 o 
   2   4  10        1.06      -30.32     31.89 o 
   4   4  10        1.65       39.51     32.39 o 
  -5   5  10       31.55       58.14     56.83 o 
  -3   5  10        0.07       47.57     47.79 o 
  -1   5  10       68.03       40.28     33.23 o 
   1   5  10       14.34       35.00     29.89 o 
   3   5  10        0.58       16.10     30.16 o 
  -4   6  10       17.64       -0.63     31.39 o 
  -2   6  10        0.22       38.25     30.57 o 
   0   6  10       15.60       42.79     36.27 o 
   2   6  10        2.37       14.56     29.54 o 
  -3   7  10        0.11      -19.42     31.37 o 
  -1   7  10       29.82       60.74     33.03 o 
   1   7  10       69.85      -19.24     33.46 o 
  -2   8  10        0.01       72.18     30.38 o 
   0   8  10        0.06       68.74     31.72 o 
  -1   9  10        0.74      155.18     58.84 o 
                                                 
